# Supplementary material for: 2-Methyl-N-(4-nitro­benzo­yl)benzene­sulfonamide
Source: Acta Crystallogr Sect E Struct Rep Online. 2011 Mar 19;67(Pt 4):o929. doi: 10.1107/S1600536811009846 (PMC3100055; doi:10.1107/S1600536811009846)
Supplement: Supplementary file 2 [file e-67-0o929-Isup2.hkl]

# 
# h,k,l, Fc-squared, Fo-squared, sigma(Fo-squared) and status flag 
# 
data_I
_shelx_title ' DAS43 P21' 
_shelx_refln_list_code          4 
_shelx_F_calc_maximum       93.18 
_exptl_crystal_F_000       332.00 
_reflns_d_resolution_high  0.8001 
 
loop_ 
 _symmetry_equiv_pos_as_xyz 
 'x, y, z' 
 '-x, y+1/2, -z' 
 
_cell_length_a    11.0880 
_cell_length_b     5.3490 
_cell_length_c    12.3440 
_cell_angle_alpha  90.000 
_cell_angle_beta  104.450 
_cell_angle_gamma  90.000 
 
_shelx_F_squared_multiplier     1.000 
 
loop_ 
 _refln_index_h 
 _refln_index_k 
 _refln_index_l 
 _refln_F_squared_calc 
 _refln_F_squared_meas 
 _refln_F_squared_sigma 
 _refln_observed_status 
   0  -6   0       14.26       23.86      2.43 o 
   1  -6   0       13.84       13.51      2.20 o 
   2  -6   0        4.70       15.62      2.37 o 
   3  -6   0        0.76       -0.61      1.46 o 
   4  -6   0       25.23       22.94      1.98 o 
   5  -6   0       64.95       55.06      1.90 o 
   1  -5   0       33.46       38.22      1.64 o 
   2  -5   0       88.64       89.23      1.93 o 
   3  -5   0      180.47      176.92      2.37 o 
   4  -5   0       63.92       58.14      4.33 o 
   5  -5   0        5.55        5.08      1.34 o 
   6  -5   0        9.68        5.32      2.33 o 
   7  -5   0       29.29       25.06      2.65 o 
   8  -5   0       44.80       33.98      2.80 o 
   0  -4   0      656.52      617.16      4.64 o 
   1  -4   0      503.42      508.88      6.41 o 
   2  -4   0       24.52       21.77      1.32 o 
   3  -4   0        1.82        2.01      1.18 o 
   4  -4   0       71.70       69.67      1.68 o 
   5  -4   0      213.92      186.63     22.15 o 
   6  -4   0       75.61       56.23      7.93 o 
   7  -4   0       77.80       62.22      3.00 o 
   8  -4   0        8.51       10.71      2.64 o 
   9  -4   0        6.75        9.89      2.21 o 
  10  -4   0       29.77       34.58      3.92 o 
   1  -3   0      628.36      516.92     29.82 o 
   2  -3   0      484.03      426.47     19.24 o 
   3  -3   0      300.11      311.02      7.37 o 
   4  -3   0      192.60      202.45      1.80 o 
   5  -3   0      110.04      114.78      1.94 o 
   6  -3   0      406.15      447.93      4.67 o 
   7  -3   0      121.52      125.25      3.16 o 
   8  -3   0       62.68       65.00      2.94 o 
   9  -3   0      127.44      143.24      3.69 o 
  10  -3   0        8.08        4.25      2.52 o 
  11  -3   0       13.97        2.07      2.57 o 
   0  -2   0     1082.54     1109.57     28.57 o 
   1  -2   0       16.80       18.19      0.38 o 
   2  -2   0      470.92      509.76      4.87 o 
   3  -2   0      542.84      573.80      3.71 o 
   4  -2   0     1573.43     1735.01      6.54 o 
   5  -2   0      658.02      713.87      4.99 o 
   6  -2   0      566.62      585.63      5.06 o 
   7  -2   0      165.80      174.75      3.69 o 
   8  -2   0      311.34      329.07      4.87 o 
   9  -2   0       76.54       72.76      3.59 o 
  10  -2   0       33.64       44.11      3.41 o 
  11  -2   0       50.94       47.17      3.40 o 
  12  -2   0       13.23        7.52      2.87 o 
   1  -1   0     2469.03     2662.30     32.14 o 
   2  -1   0     7782.07     8172.25     37.95 o 
   3  -1   0     1778.65     1959.20      5.78 o 
   4  -1   0      670.39      702.18      4.22 o 
   5  -1   0       44.29       49.03      2.19 o 
   6  -1   0      297.21      318.87      4.02 o 
   7  -1   0      293.44      316.32      4.44 o 
   8  -1   0      298.46      339.80      4.93 o 
   9  -1   0      105.79      109.75      3.98 o 
  10  -1   0       10.59        4.34      3.31 o 
  11  -1   0       41.26       51.88      3.76 o 
  12  -1   0       10.58       17.09      3.00 o 
  13  -1   0       17.20        5.17      2.52 o 
   2   0   0      103.08      116.20      1.43 o 
   3   0   0     1382.25     1521.46      4.77 o 
   4   0   0       27.40       19.20      1.69 o 
   5   0   0       49.14       44.13      2.13 o 
   6   0   0     1030.67     1217.47      6.50 o 
   7   0   0       21.18       18.91      2.47 o 
   8   0   0       20.18       19.70      2.72 o 
   9   0   0       43.84       44.93      3.23 o 
  10   0   0      209.64      220.40      4.86 o 
  11   0   0       53.64       62.37      3.75 o 
  12   0   0       29.31       41.21      3.21 o 
  13   0   0       10.61        4.32      2.49 o 
   2   1   0     7764.84     8325.76     30.18 o 
   3   1   0     1747.17     1949.36      4.93 o 
   4   1   0      666.18      697.79      3.67 o 
   5   1   0       44.13       50.00      1.82 o 
   6   1   0      301.33      336.81      3.56 o 
   7   1   0      294.45      311.29      3.86 o 
   8   1   0      298.04      335.93      4.39 o 
   9   1   0      109.94      110.29      3.46 o 
  10   1   0       10.52        6.08      2.72 o 
  11   1   0       41.59       48.80      3.10 o 
  12   1   0       10.10        8.27      2.24 o 
  13   1   0       16.60        1.25      1.95 o 
   3   2   0      542.49      564.69      2.35 o 
   4   2   0     1574.97     1725.62      4.96 o 
   5   2   0      644.92      698.12      3.87 o 
   6   2   0      565.13      586.82      4.10 o 
   7   2   0      167.54      172.10      2.86 o 
   8   2   0      311.34      318.01      4.05 o 
   9   2   0       78.49       81.45      2.85 o 
  -6  -6   1        3.68       13.57      2.60 o 
  -5  -6   1       32.38       23.33      2.59 o 
  -4  -6   1       63.70       70.51      9.84 o 
  -3  -6   1       25.68       22.41      2.53 o 
  -2  -6   1       19.46       31.04      2.51 o 
  -1  -6   1       13.75       18.75      2.28 o 
   0  -6   1       19.78       33.42      2.49 o 
   1  -6   1       39.11       41.53      2.45 o 
   2  -6   1       45.77       56.00      2.75 o 
   3  -6   1        1.71        4.21      1.55 o 
   4  -6   1        5.84        5.83      2.32 o 
   5  -6   1       11.52        9.57      4.63 o 
  -9  -5   1       25.80       15.64      2.87 o 
  -8  -5   1       19.28       14.93      2.63 o 
  -7  -5   1       53.92       38.41      2.78 o 
  -6  -5   1       27.22       33.59      2.61 o 
  -5  -5   1       10.60        9.16      1.36 o 
  -4  -5   1        7.63        4.99      1.52 o 
  -3  -5   1      111.04      105.92      2.04 o 
  -2  -5   1      151.96      177.46     12.09 o 
  -1  -5   1      102.72      114.53      2.96 o 
   0  -5   1       41.31       45.30      3.09 o 
   1  -5   1       14.60       14.39      1.45 o 
   2  -5   1       14.78       17.73      1.50 o 
   3  -5   1       33.34       38.02      2.99 o 
   4  -5   1      109.83      100.84      8.32 o 
   5  -5   1       16.32       17.73      5.79 o 
   6  -5   1        7.20        5.67      1.49 o 
   7  -5   1       26.01       14.68      4.31 o 
   8  -5   1       13.01        0.80      2.50 o 
 -10  -4   1       81.80       76.87      4.93 o 
  -9  -4   1       97.58       81.71      3.43 o 
  -8  -4   1       48.18       34.40      2.84 o 
  -7  -4   1        5.19        3.88      2.37 o 
  -6  -4   1        0.19       -0.32      1.23 o 
  -5  -4   1      180.27      166.80     16.39 o 
  -4  -4   1       93.65       99.55      9.15 o 
  -3  -4   1       86.63       77.24      4.29 o 
  -2  -4   1       54.98       47.35      3.94 o 
  -1  -4   1       97.04       93.77      2.70 o 
   0  -4   1      166.25      176.47      1.67 o 
   1  -4   1      171.77      177.75      7.96 o 
   2  -4   1      288.10      293.84      7.92 o 
   3  -4   1       90.05       87.24      2.26 o 
   4  -4   1        3.19        1.75      1.26 o 
   5  -4   1       83.43       69.88      9.68 o 
   6  -4   1      183.38      172.31      3.68 o 
   7  -4   1       27.19       21.37      2.53 o 
   8  -4   1       73.74       67.57      2.12 o 
   9  -4   1       11.93       10.09      3.68 o 
  10  -4   1        6.14       -1.18      2.39 o 
 -12  -3   1       21.85       23.24      2.61 o 
 -11  -3   1       68.93       88.94      3.61 o 
 -10  -3   1        3.19        0.66      2.70 o 
  -9  -3   1       85.11       85.63      3.42 o 
  -8  -3   1       95.35      101.11      3.24 o 
  -7  -3   1      131.40      125.91      3.17 o 
  -6  -3   1       49.51       53.58      1.80 o 
  -5  -3   1      177.05      194.40      4.84 o 
  -4  -3   1       77.54       74.70      4.02 o 
  -3  -3   1      256.72      273.97      6.39 o 
  -2  -3   1      127.12       92.96      6.11 o 
  -1  -3   1      259.21      277.42      6.99 o 
   0  -3   1       27.62       27.08      3.37 o 
   1  -3   1      565.31      553.64      3.61 o 
   2  -3   1      156.86      169.52      6.48 o 
   3  -3   1      309.11      324.85      6.77 o 
   4  -3   1      534.17      588.45      6.87 o 
   5  -3   1      243.34      237.65      4.63 o 
   6  -3   1      178.55      180.80      4.63 o 
   7  -3   1       13.36       12.47      2.16 o 
   8  -3   1       16.03       11.45      2.44 o 
   9  -3   1       22.72       29.07      2.67 o 
  10  -3   1       56.20       57.98      3.01 o 
  11  -3   1        5.84       10.98      2.58 o 
 -13  -2   1       36.72       54.21      3.40 o 
 -12  -2   1        2.43        1.32      3.17 o 
 -11  -2   1        4.31       -3.06      3.06 o 
 -10  -2   1      149.76      153.48      4.27 o 
  -9  -2   1       75.49       83.80      3.55 o 
  -8  -2   1       68.99       64.87      3.17 o 
  -7  -2   1        2.12       -0.63      2.42 o 
  -6  -2   1      202.92      211.44      3.39 o 
  -5  -2   1      329.94      325.54      4.46 o 
  -4  -2   1      192.70      197.65      4.17 o 
  -3  -2   1      150.28      153.67      3.82 o 
  -2  -2   1      151.97      154.48      2.59 o 
  -1  -2   1      285.71      278.21      5.75 o 
   0  -2   1     1155.62     1100.09     10.44 o 
   1  -2   1     1088.64     1060.19      9.43 o 
   2  -2   1      370.64      391.61      4.95 o 
   3  -2   1      138.19      166.80      1.59 o 
   4  -2   1      451.44      442.49      3.59 o 
   5  -2   1      320.15      324.80      3.69 o 
   6  -2   1      272.82      263.23      3.74 o 
   7  -2   1      165.95      185.30      3.64 o 
   8  -2   1        4.11       -0.59      2.56 o 
   9  -2   1       27.62       24.26      3.04 o 
  10  -2   1       15.89       10.76      2.95 o 
  11  -2   1       94.63       92.74      3.86 o 
  12  -2   1       81.32       86.54      3.69 o 
 -13  -1   1       21.06       36.45      3.43 o 
 -12  -1   1       73.64       55.90      3.73 o 
 -11  -1   1      101.01      101.51      4.25 o 
 -10  -1   1       29.44       23.66      3.43 o 
  -9  -1   1      159.32      172.83      4.25 o 
  -8  -1   1      251.45      263.24      4.56 o 
  -7  -1   1      205.17      210.75      3.79 o 
  -6  -1   1       43.61       39.69      2.40 o 
  -5  -1   1      498.84      514.45      5.92 o 
  -4  -1   1      364.51      401.90      2.25 o 
  -3  -1   1     3304.42     3181.61      6.78 o 
  -2  -1   1      141.71      147.32      1.67 o 
  -1  -1   1      756.02      655.37      6.85 o 
   0  -1   1     1508.23     1334.47      3.37 o 
   1  -1   1       59.53       68.22      0.92 o 
   2  -1   1     4123.22     4127.35      7.19 o 
   3  -1   1      244.44      235.74      2.54 o 
   4  -1   1      653.35      725.12      4.57 o 
   5  -1   1      525.99      562.21      4.59 o 
   6  -1   1      313.99      338.96      4.31 o 
   7  -1   1      409.24      447.66      5.32 o 
   8  -1   1      270.81      288.03      4.72 o 
   9  -1   1       64.51       61.59      3.38 o 
  10  -1   1      151.03      149.49      4.20 o 
  11  -1   1       87.00       79.25      3.67 o 
  12  -1   1        2.45        2.18      2.82 o 
  13  -1   1        3.59       12.45      2.61 o 
 -13   0   1        7.09        9.14      3.07 o 
 -12   0   1      126.75      118.52      4.57 o 
 -11   0   1      105.12      112.14      3.99 o 
 -10   0   1      270.65      280.94      5.02 o 
  -9   0   1       97.22      102.63      3.60 o 
  -8   0   1        2.11        3.53      2.53 o 
  -7   0   1       45.80       50.86      2.66 o 
  -6   0   1      904.52     1048.63      5.93 o 
  -5   0   1     2132.61     2400.42      7.80 o 
  -4   0   1        0.36       -0.59      1.64 o 
  -3   0   1     1124.74     1193.90      4.20 o 
  -2   0   1      416.00      442.40      2.10 o 
   1   0   1     2496.05     2516.34      4.26 o 
   2   0   1       25.46       21.27      1.20 o 
   3   0   1      698.40      737.43      3.75 o 
   4   0   1      309.54      323.53      3.08 o 
   5   0   1      370.32      391.01      3.78 o 
   6   0   1      369.52      421.97      4.42 o 
   7   0   1      395.87      425.32      4.91 o 
   8   0   1      106.63      124.18      3.65 o 
   9   0   1       18.35       19.74      2.94 o 
  10   0   1       15.81       20.39      3.02 o 
  12   0   1      158.21      139.53      4.27 o 
  13   0   1       49.28       62.32      3.11 o 
 -13   1   1       21.21       39.74      2.54 o 
 -12   1   1       73.68       53.64      3.38 o 
 -11   1   1       99.73       98.39      3.79 o 
 -10   1   1       29.31       23.42      2.88 o 
  -9   1   1      157.99      167.15      3.85 o 
  -8   1   1      248.73      269.02      4.07 o 
  -7   1   1      202.22      203.59      3.37 o 
  -6   1   1       43.34       44.53      2.01 o 
  -5   1   1      490.97      532.59      3.69 o 
   2   1   1     4100.02     4135.84      5.77 o 
   3   1   1      249.84      228.58      1.94 o 
   4   1   1      633.56      705.78      3.91 o 
   5   1   1      513.73      546.12      4.04 o 
   6   1   1      311.92      340.89      3.75 o 
   7   1   1      412.07      445.17      4.61 o 
   8   1   1      273.15      281.19      4.10 o 
   9   1   1       67.13       61.51      2.78 o 
  10   1   1      150.09      141.00      3.71 o 
  11   1   1       87.59       74.06      3.07 o 
  12   1   1        2.43        9.45      2.03 o 
  13   1   1        3.87       13.21      1.97 o 
 -10   2   1      149.79      148.82      3.49 o 
  -9   2   1       73.23       77.24      2.76 o 
  -8   2   1       68.49       61.05      2.59 o 
  -7   2   1        2.05       -0.79      1.70 o 
  -6   2   1      203.49      216.94      2.79 o 
  -5   2   1      332.58      332.35      2.79 o 
   3   2   1      134.43      161.93      1.50 o 
   4   2   1      450.25      420.69      2.55 o 
   5   2   1      325.22      311.05      2.67 o 
   6   2   1      268.93      242.00      2.75 o 
   7   2   1      170.20      168.83      2.72 o 
   8   2   1        3.67       -1.73      1.73 o 
   9   2   1       27.31       20.42      1.98 o 
  -6  -6   2       10.94       10.12      2.33 o 
  -5  -6   2        1.75       -0.05      2.40 o 
  -4  -6   2       33.91       40.30      2.76 o 
  -3  -6   2        4.65        2.82      2.27 o 
  -2  -6   2       11.57       13.76      2.28 o 
  -1  -6   2        9.17       16.59      2.35 o 
   0  -6   2        9.76       22.91      2.30 o 
   1  -6   2       24.10       29.97      3.17 o 
   2  -6   2       27.82       27.23      3.16 o 
   3  -6   2       27.96       27.33      2.63 o 
   4  -6   2       19.06        7.34      1.52 o 
   5  -6   2       13.30       16.62      2.07 o 
  -9  -5   2       16.27       16.52      2.72 o 
  -8  -5   2        9.40        4.52      2.41 o 
  -7  -5   2       12.55        9.85      2.59 o 
  -6  -5   2       15.88       18.85      2.40 o 
  -5  -5   2       54.39       41.36      2.67 o 
  -4  -5   2       57.56       50.44      4.89 o 
  -3  -5   2       24.93       26.86      3.00 o 
  -2  -5   2      202.72      220.43      3.82 o 
  -1  -5   2       86.27       88.37      2.78 o 
   0  -5   2       79.86       88.11      1.59 o 
   1  -5   2      121.07      122.71      2.09 o 
   2  -5   2       68.04       67.33      4.03 o 
   3  -5   2       29.85       31.42      1.58 o 
   4  -5   2        7.18        3.03      1.39 o 
   5  -5   2       20.51       23.52      1.59 o 
   6  -5   2       23.94       15.28      1.58 o 
   7  -5   2        0.61        1.03      1.50 o 
   8  -5   2        3.33        5.20      2.83 o 
 -11  -4   2        1.14        9.26      1.69 o 
 -10  -4   2       43.89       50.96      2.46 o 
  -9  -4   2       27.41       20.81      2.83 o 
  -8  -4   2       58.21       51.60      3.01 o 
  -7  -4   2        5.75        9.21      2.45 o 
  -6  -4   2        3.72        2.65      2.24 o 
  -5  -4   2      113.80       93.85      7.19 o 
  -4  -4   2      460.61      415.59     29.67 o 
  -3  -4   2      332.40      330.05      2.70 o 
  -2  -4   2      232.13      255.16     22.58 o 
  -1  -4   2       34.69       29.63      1.40 o 
   0  -4   2       38.23       37.45      1.16 o 
   1  -4   2      203.66      194.65      2.14 o 
   2  -4   2      145.78      149.81      4.83 o 
   3  -4   2       50.68       52.96      4.28 o 
   4  -4   2       63.34       55.29      2.73 o 
   5  -4   2        2.62        4.73      2.07 o 
   6  -4   2       21.00       13.86      2.27 o 
   7  -4   2      107.48       82.06      3.11 o 
   8  -4   2       13.24       16.04      2.63 o 
   9  -4   2        3.80        4.21      1.73 o 
  10  -4   2        5.02       -0.09      3.22 o 
 -12  -3   2        6.51        0.58      2.55 o 
 -11  -3   2       61.71       62.06      3.52 o 
 -10  -3   2       69.28       69.46      3.34 o 
  -9  -3   2       22.34       19.66      2.67 o 
  -8  -3   2       11.97        3.31      2.38 o 
  -7  -3   2      238.81      251.74      7.88 o 
  -6  -3   2      838.04      837.76     19.18 o 
  -5  -3   2      123.87      125.86      2.39 o 
  -4  -3   2       29.93       28.50      1.11 o 
  -3  -3   2       92.92       83.71      1.50 o 
  -2  -3   2      186.69      181.78      4.02 o 
  -1  -3   2      118.97      114.60      3.87 o 
   0  -3   2      737.80      680.35      8.04 o 
   1  -3   2      105.51      117.18      1.86 o 
   2  -3   2       48.81       53.30      3.17 o 
   3  -3   2      169.57      180.57      2.46 o 
   4  -3   2      325.40      351.49      2.16 o 
   5  -3   2      262.99      275.53      3.02 o 
   6  -3   2       64.38       66.52      3.18 o 
   7  -3   2       37.83       33.94      1.83 o 
   8  -3   2        0.34       -2.51      2.51 o 
   9  -3   2       94.28       73.35      7.62 o 
  10  -3   2       38.06       27.76      3.97 o 
  11  -3   2       13.89        9.61      2.70 o 
 -13  -2   2       20.81        7.60      3.10 o 
 -12  -2   2        4.60        2.71      3.10 o 
 -11  -2   2       30.56       34.88      3.37 o 
 -10  -2   2       32.72       33.44      3.32 o 
  -9  -2   2        3.47        2.19      2.79 o 
  -8  -2   2      240.18      249.44      4.18 o 
  -7  -2   2      170.32      173.51      6.23 o 
  -6  -2   2        5.10        4.81      1.42 o 
  -5  -2   2       54.10       53.51      2.08 o 
  -4  -2   2      119.25       99.91      4.14 o 
  -3  -2   2       26.29       25.18      1.52 o 
  -2  -2   2       37.26       39.01      1.18 o 
  -1  -2   2      130.10      133.38      0.91 o 
   0  -2   2      615.27      599.25      7.24 o 
   1  -2   2      534.14      545.78      2.15 o 
   2  -2   2     3349.74     3777.99     29.70 o 
   3  -2   2      938.15      956.30      3.59 o 
   4  -2   2      576.83      613.61     11.19 o 
   5  -2   2      117.14      108.98      2.62 o 
   6  -2   2       86.89       78.69      2.75 o 
   7  -2   2      270.73      264.66      4.08 o 
   8  -2   2      107.53      109.79      3.53 o 
   9  -2   2        7.12        7.86      2.89 o 
  10  -2   2       10.77        8.69      2.92 o 
  11  -2   2       36.72       28.48      3.34 o 
  12  -2   2       33.49       23.02      3.15 o 
 -13  -1   2       36.09       23.50      3.44 o 
 -12  -1   2       16.44       15.44      3.31 o 
 -11  -1   2        9.94       -2.09      3.30 o 
 -10  -1   2      117.42      131.41      4.20 o 
  -9  -1   2        0.37       -1.90      2.90 o 
  -8  -1   2       32.11       31.82      2.99 o 
  -7  -1   2      235.54      259.36      9.21 o 
  -6  -1   2      711.44      721.14      5.15 o 
  -5  -1   2      748.62      827.74      4.89 o 
  -4  -1   2      396.47      399.93      3.01 o 
  -3  -1   2       19.63       16.65      1.34 o 
  -2  -1   2      973.73      899.84     15.47 o 
  -1  -1   2      184.10      176.05      2.45 o 
   0  -1   2     1817.40     1533.88      6.17 o 
   1  -1   2     7490.79     7657.07     39.21 o 
   2  -1   2     5741.02     6161.84     45.74 o 
   3  -1   2      939.47      967.79      4.60 o 
   4  -1   2      892.69      850.92      4.80 o 
   5  -1   2      391.23      388.77      3.83 o 
   6  -1   2       29.56       26.29      2.36 o 
   7  -1   2      153.02      168.42      3.67 o 
   8  -1   2      258.14      245.79      4.38 o 
   9  -1   2      111.42      107.16      3.59 o 
  10  -1   2       26.95       30.57      3.18 o 
  11  -1   2       41.29       43.41      3.29 o 
  12  -1   2        2.17       -2.54      2.54 o 
 -12   0   2        5.99        1.61      3.21 o 
 -11   0   2       14.84        6.20      3.09 o 
 -10   0   2       32.09       25.71      3.18 o 
  -9   0   2      259.06      301.51      4.67 o 
  -8   0   2      115.39      129.86      3.36 o 
  -6   0   2      284.98      335.53      3.72 o 
  -5   0   2     1316.93     1408.55      5.93 o 
  -4   0   2     1886.64     2063.01      6.32 o 
  -3   0   2     2052.10     1911.48      5.00 o 
  -2   0   2     1969.43     1702.92      3.92 o 
  -1   0   2     8682.01     6853.42     25.61 o 
   0   0   2      195.02      182.41      1.42 o 
   1   0   2     3070.15     3118.58      5.53 o 
   2   0   2        0.05        0.80      1.29 o 
   3   0   2      324.32      311.38      2.71 o 
   4   0   2      257.83      257.49      2.82 o 
   5   0   2       13.29       13.23      1.81 o 
   6   0   2     1124.12     1120.97      6.38 o 
   7   0   2      273.01      263.58      3.92 o 
   8   0   2       70.05       74.65      2.96 o 
   9   0   2      175.18      185.12      3.97 o 
  10   0   2       13.85       12.53      2.86 o 
  11   0   2       42.14       44.95      3.22 o 
  12   0   2        0.17       -2.69      2.69 o 
 -13   1   2       36.52       22.99      3.00 o 
 -12   1   2       16.15       14.16      2.99 o 
 -11   1   2       11.32        0.91      2.87 o 
 -10   1   2      120.68      128.51      3.67 o 
  -9   1   2        0.44       -1.08      2.43 o 
  -8   1   2       31.44       37.64      2.53 o 
  -4   1   2      387.72      418.53      2.96 o 
  -3   1   2       19.72       18.86      1.19 o 
  -2   1   2      974.61      916.83      2.68 o 
   1   1   2     7467.00     7844.00     30.39 o 
   3   1   2      934.69      957.56      4.03 o 
   4   1   2      898.86      866.37      4.27 o 
   5   1   2      398.33      381.98      3.37 o 
   6   1   2       29.90       29.64      1.88 o 
   7   1   2      151.80      162.32      3.00 o 
   8   1   2      257.65      243.67      3.72 o 
   9   1   2      112.03      109.03      3.15 o 
  10   1   2       29.15       25.28      2.62 o 
  11   1   2       40.38       34.25      2.61 o 
 -10   2   2       31.58       23.30      2.55 o 
  -9   2   2        4.36        1.28      2.06 o 
  -8   2   2      244.88      263.87      3.60 o 
   5   2   2      117.35      112.35      2.01 o 
   6   2   2       88.49       74.80      2.00 o 
   7   2   2      273.97      256.86      3.31 o 
   8   2   2      110.91      103.31      2.55 o 
  -5  -6   3       29.15       35.32      2.73 o 
  -4  -6   3        2.70        2.22      2.44 o 
  -3  -6   3       36.26       47.50      2.78 o 
  -2  -6   3       22.79       24.80      2.40 o 
  -1  -6   3        3.52       11.94      2.51 o 
   0  -6   3        4.42        4.23      2.35 o 
   1  -6   3        4.06        0.48      2.22 o 
   2  -6   3       25.55       30.28      2.64 o 
   3  -6   3       11.61        6.64      2.22 o 
   4  -6   3       10.94       14.68      2.41 o 
  -9  -5   3       25.24       11.03      2.57 o 
  -8  -5   3        6.03        2.93      2.51 o 
  -7  -5   3       26.82       28.54      2.57 o 
  -6  -5   3       18.72       12.36      2.47 o 
  -5  -5   3        9.41        7.56      2.34 o 
  -4  -5   3      115.04      124.64      3.26 o 
  -3  -5   3       19.88       24.57      2.56 o 
  -2  -5   3       31.94       35.18      2.51 o 
  -1  -5   3       29.24       35.53      2.00 o 
   0  -5   3       47.52       56.24      1.69 o 
   1  -5   3       20.95       20.35      1.43 o 
   2  -5   3       43.97       49.82      1.71 o 
   3  -5   3       10.18       11.55      4.56 o 
   4  -5   3       33.75       31.85      4.11 o 
   5  -5   3       19.72       19.73      3.26 o 
   6  -5   3       31.53       23.34      1.92 o 
   7  -5   3       23.23       22.07      1.72 o 
 -11  -4   3       43.74       29.63      6.60 o 
 -10  -4   3        8.29        2.78      2.61 o 
  -9  -4   3       24.76       14.77      2.62 o 
  -8  -4   3       36.73       38.26      2.80 o 
  -7  -4   3       14.40       11.66      2.31 o 
  -6  -4   3       17.09       15.16      2.19 o 
  -5  -4   3       29.05       24.09      2.27 o 
  -4  -4   3       47.62       35.78      2.03 o 
  -3  -4   3      170.37      156.56      2.91 o 
  -2  -4   3      327.65      346.15      9.80 o 
  -1  -4   3       79.83       76.32      2.17 o 
   0  -4   3      106.87      103.15      1.45 o 
   1  -4   3       34.08       28.29      1.34 o 
   2  -4   3       10.08        9.64      1.71 o 
   3  -4   3       42.35       44.56      2.85 o 
   4  -4   3       36.90       32.24      2.03 o 
   5  -4   3       32.42       32.09      2.29 o 
   6  -4   3       21.35       11.59      2.26 o 
   7  -4   3        1.80        3.45      2.37 o 
   8  -4   3       20.37       22.40      2.70 o 
   9  -4   3       23.57       16.40      2.93 o 
 -12  -3   3       15.32       18.27      2.82 o 
 -10  -3   3       43.04       41.38      3.15 o 
  -9  -3   3       41.24       46.88      2.93 o 
  -8  -3   3       46.75       47.87      4.02 o 
  -7  -3   3      173.82      172.60      5.57 o 
  -6  -3   3       10.99        6.09      1.32 o 
  -5  -3   3      178.70      164.45      2.41 o 
  -4  -3   3      209.93      212.86     10.06 o 
  -3  -3   3       39.46       47.28      0.96 o 
  -2  -3   3       10.15        9.26      0.80 o 
  -1  -3   3       82.29       71.67      1.13 o 
   0  -3   3       78.08       71.48      0.90 o 
   1  -3   3      126.16      120.86      2.30 o 
   2  -3   3       76.53       91.89      6.80 o 
   3  -3   3        0.92       -0.29      1.14 o 
   4  -3   3      266.90      278.72     12.66 o 
   5  -3   3       14.82       17.61      2.30 o 
   6  -3   3      103.51       93.08      2.15 o 
   7  -3   3       45.77       41.31      3.36 o 
   8  -3   3        5.36        1.63      3.61 o 
   9  -3   3        6.38        1.10      2.00 o 
  10  -3   3       22.13       15.94      3.17 o 
  11  -3   3       13.01        5.87      2.14 o 
 -13  -2   3       10.63       11.35      3.08 o 
 -11  -2   3        0.62       -2.64      2.92 o 
 -10  -2   3       23.25       19.35      3.13 o 
  -9  -2   3      254.60      263.99     14.37 o 
  -8  -2   3      157.57      173.12      6.34 o 
  -7  -2   3       59.56       57.91      2.73 o 
  -6  -2   3       14.72       13.49      1.94 o 
  -5  -2   3        2.89        3.02      1.20 o 
  -4  -2   3      120.93      132.86      4.30 o 
  -3  -2   3      993.72      913.51      3.72 o 
  -2  -2   3       88.15       75.10      1.53 o 
  -1  -2   3      114.36      119.10      2.79 o 
   0  -2   3      171.53      173.89      3.99 o 
   1  -2   3      328.39      343.51     11.46 o 
   2  -2   3      661.12      738.58      4.34 o 
   3  -2   3      138.62      159.69      2.72 o 
   4  -2   3      156.71      135.04      2.83 o 
   5  -2   3       98.28       94.83      2.10 o 
   6  -2   3       51.27       47.64      1.98 o 
   7  -2   3       44.72       43.12      3.36 o 
   8  -2   3      216.39      220.49      4.46 o 
   9  -2   3       22.74       21.26      3.07 o 
  10  -2   3       13.47       15.01      3.11 o 
  11  -2   3        6.52        3.53      7.52 o 
 -12  -1   3       16.89        8.65      3.22 o 
 -11  -1   3      104.33      109.92      4.09 o 
 -10  -1   3       51.96       53.16      3.39 o 
  -9  -1   3      209.55      240.94      4.39 o 
  -8  -1   3       17.41       17.09      2.94 o 
  -7  -1   3       71.28       77.91      2.83 o 
  -6  -1   3       14.42       18.40      2.26 o 
  -5  -1   3      529.06      513.38      3.82 o 
  -4  -1   3     1033.81     1172.64      5.17 o 
  -3  -1   3       72.91       75.17      1.63 o 
  -2  -1   3       11.48        7.95      0.66 o 
  -1  -1   3      400.23      366.91      1.39 o 
   0  -1   3       95.21       86.94      1.59 o 
   1  -1   3      574.15      541.71      3.27 o 
   2  -1   3       63.31       51.11      1.78 o 
   3  -1   3      918.88     1028.79      5.24 o 
   4  -1   3      600.79      629.09      7.62 o 
   5  -1   3        3.31        1.88      2.22 o 
   6  -1   3      274.50      270.17      4.10 o 
   7  -1   3      123.20      124.69      3.56 o 
   8  -1   3      100.33      100.12      3.60 o 
   9  -1   3       32.55       29.71      3.27 o 
  10  -1   3        9.30        0.86      2.92 o 
  11  -1   3        9.48       11.75      3.01 o 
  12  -1   3       23.58       34.40      3.18 o 
 -13   0   3      115.80      111.06      4.53 o 
 -12   0   3        5.13       -0.67      3.09 o 
 -11   0   3       62.62       70.07      3.62 o 
 -10   0   3        5.18        6.37      2.86 o 
  -9   0   3       40.65       42.97      3.05 o 
  -7   0   3      333.32      350.82      4.23 o 
  -6   0   3       22.50       33.31      2.13 o 
  -5   0   3      157.11      198.46      2.61 o 
  -4   0   3       98.26      102.74      1.88 o 
  -3   0   3       57.95       47.32      1.36 o 
  -2   0   3     1232.19      925.72      3.19 o 
  -1   0   3       42.50       50.33      1.16 o 
   0   0   3      631.57      579.13      2.71 o 
   1   0   3      291.89      318.58      2.47 o 
   2   0   3       50.12       45.79      1.70 o 
   4   0   3      321.74      313.09      3.30 o 
   5   0   3       60.37       67.98      2.39 o 
   6   0   3      552.08      504.14      4.80 o 
   7   0   3       30.89       25.83      2.60 o 
   8   0   3       65.84       50.00      2.96 o 
   9   0   3       38.35       38.62      3.06 o 
  10   0   3        2.18        0.81      2.65 o 
  11   0   3       19.07       10.03      2.83 o 
  12   0   3        9.00       17.38      2.97 o 
 -12   1   3       17.18       12.24      2.81 o 
 -11   1   3      104.20      110.00      3.80 o 
 -10   1   3       50.79       59.70      3.03 o 
  -9   1   3      210.68      258.38      4.13 o 
  -6   1   3       14.71       15.73      1.92 o 
  -5   1   3      525.56      514.75      3.59 o 
  -4   1   3     1009.83     1130.12      4.55 o 
  -3   1   3       70.95       77.42      1.35 o 
  -2   1   3       11.77        9.64      0.79 o 
  -1   1   3      397.96      348.46      1.62 o 
   0   1   3       94.41       84.75      1.13 o 
   1   1   3      566.10      536.71      2.65 o 
   2   1   3       61.51       48.14      1.46 o 
   5   1   3        4.19        0.55      1.67 o 
   6   1   3      278.22      272.21      3.49 o 
   7   1   3      123.86      124.18      3.06 o 
   8   1   3      102.61      102.23      3.12 o 
   9   1   3       32.59       31.45      2.72 o 
  10   1   3       10.03       10.56      2.40 o 
  11   1   3        8.62       18.22      2.33 o 
  12   1   3       24.42       26.49      2.36 o 
 -10   2   3       23.06       22.75      2.41 o 
  -9   2   3      253.57      286.81      3.92 o 
  -2   2   3       83.26       82.74      0.98 o 
   1   2   3      328.41      344.36      1.82 o 
   2   2   3      668.28      739.81      3.18 o 
   8   2   3      219.62      207.72      3.44 o 
  -5  -6   4        0.49        6.81      2.36 o 
  -4  -6   4        6.16        0.72      2.33 o 
  -3  -6   4       17.35       26.06      2.61 o 
  -2  -6   4       13.24       15.00      2.41 o 
   0  -6   4       25.37       24.67      2.81 o 
   1  -6   4        3.28        7.75      2.38 o 
   2  -6   4        4.75        1.71      2.34 o 
   3  -6   4       13.10       10.06      2.42 o 
  -9  -5   4       29.19       17.57      2.71 o 
  -8  -5   4        6.70       10.69      2.58 o 
  -7  -5   4        5.71        2.11      2.30 o 
  -6  -5   4       10.98        5.96      2.31 o 
  -5  -5   4        1.39       -1.27      2.11 o 
  -4  -5   4       64.62       58.74      2.80 o 
  -3  -5   4      310.29      323.46      4.49 o 
  -2  -5   4       32.48       35.26      2.50 o 
  -1  -5   4       71.82       77.87      2.72 o 
   0  -5   4       29.19       27.39      2.39 o 
   1  -5   4        0.43        0.55      1.98 o 
   2  -5   4       32.04       28.45      2.40 o 
   3  -5   4       21.45       19.90      2.44 o 
   4  -5   4        6.55        5.96      2.32 o 
   5  -5   4        6.39        2.39      2.27 o 
   6  -5   4       14.06       15.75      2.51 o 
   7  -5   4       30.72       19.25      2.60 o 
 -11  -4   4       15.41        6.88      2.88 o 
 -10  -4   4       10.61        7.24      2.73 o 
  -9  -4   4        3.46        6.49      2.48 o 
  -8  -4   4       42.19       35.09      2.63 o 
  -7  -4   4       49.36       49.95      2.54 o 
  -6  -4   4      137.23      121.56      3.18 o 
  -5  -4   4      424.61      401.18      4.53 o 
  -4  -4   4      145.80      145.86      3.16 o 
  -3  -4   4       37.14       39.09      2.26 o 
  -2  -4   4       68.65       59.17      4.42 o 
  -1  -4   4       32.22       37.70      1.13 o 
   0  -4   4       12.41       15.66      2.10 o 
   1  -4   4      134.79      125.78      5.88 o 
   2  -4   4       22.74       17.28      1.32 o 
   3  -4   4       16.07       15.28      2.37 o 
   4  -4   4       44.50       42.81      2.12 o 
   5  -4   4       25.31       26.10      2.25 o 
   6  -4   4       80.42       68.42      3.00 o 
   7  -4   4       10.95       12.88      2.49 o 
   8  -4   4       14.56       10.79      2.66 o 
   9  -4   4        0.92       -2.61      2.61 o 
 -11  -3   4        6.46        4.85      2.68 o 
 -10  -3   4       41.81       46.57      2.66 o 
  -9  -3   4       43.84       43.55      3.88 o 
  -8  -3   4       71.29       76.50      3.50 o 
  -7  -3   4      172.42      152.78      7.08 o 
  -6  -3   4        1.81        1.15      1.34 o 
  -5  -3   4       27.00       23.26      2.56 o 
  -4  -3   4       10.12       10.87      1.12 o 
  -3  -3   4       80.52       74.17      1.19 o 
  -2  -3   4        0.72        0.59      0.82 o 
  -1  -3   4        4.79        5.10      0.66 o 
   0  -3   4       73.88       84.80      1.85 o 
   1  -3   4       78.03       78.20      2.86 o 
   2  -3   4       37.19       39.72      1.26 o 
   3  -3   4      207.61      216.71      6.27 o 
   4  -3   4       72.04       76.54      1.76 o 
   5  -3   4       64.63       76.85      3.02 o 
   6  -3   4      132.52      135.32      3.46 o 
   7  -3   4       42.78       39.47      2.89 o 
   8  -3   4       82.81       82.29      3.39 o 
   9  -3   4       18.92       18.16      2.91 o 
  10  -3   4        9.11        6.10      2.96 o 
 -12  -2   4       40.19       48.39      3.52 o 
 -11  -2   4        2.58        1.85      2.79 o 
 -10  -2   4        0.39        2.63      2.08 o 
  -9  -2   4      129.86      133.65     12.07 o 
  -8  -2   4       56.74       66.64      3.02 o 
  -7  -2   4       36.31       40.64      2.43 o 
  -6  -2   4        9.31        7.74      1.89 o 
  -5  -2   4       87.71       78.67      1.66 o 
  -4  -2   4      142.56      128.81      7.37 o 
  -3  -2   4      277.86      273.40      7.35 o 
  -2  -2   4      308.85      313.35      2.71 o 
  -1  -2   4       60.26       45.42      1.23 o 
   0  -2   4       61.68       59.92      2.09 o 
   1  -2   4      306.48      329.97      3.11 o 
   2  -2   4      166.95      180.81      2.78 o 
   3  -2   4     1110.74     1228.48      6.46 o 
   4  -2   4      414.94      410.00      4.26 o 
   5  -2   4       84.30       83.59      2.86 o 
   6  -2   4       33.87       28.77      2.79 o 
   7  -2   4       26.25       22.26      2.98 o 
   8  -2   4       13.59       11.45      2.20 o 
   9  -2   4       54.81       43.67      6.90 o 
  10  -2   4       50.23       40.35      3.00 o 
  11  -2   4       14.47        1.75      3.44 o 
 -13  -1   4       31.99       40.02      3.50 o 
 -12  -1   4        4.55       -2.12      2.98 o 
 -11  -1   4       40.67       42.36      3.33 o 
 -10  -1   4        4.84        8.77      3.03 o 
  -9  -1   4      125.37      129.22      3.92 o 
  -8  -1   4      169.36      174.50      3.74 o 
  -7  -1   4       62.22       62.75      2.75 o 
  -6  -1   4       16.71       22.38      2.07 o 
  -5  -1   4       94.08      106.22      2.36 o 
  -4  -1   4      693.11      603.73      3.69 o 
  -3  -1   4      321.93      289.67      8.77 o 
  -2  -1   4      125.39      101.41      1.94 o 
  -1  -1   4      489.20      435.12      4.27 o 
   0  -1   4      212.45      216.13      2.34 o 
   1  -1   4      614.79      631.23      3.82 o 
   2  -1   4      735.62      768.58      4.58 o 
   3  -1   4       66.31       59.56      2.23 o 
   4  -1   4       18.47       14.37      2.31 o 
   5  -1   4       17.24       16.91      2.51 o 
   6  -1   4       13.51       10.85      2.65 o 
   7  -1   4      126.18      116.58      2.61 o 
   8  -1   4       25.20       27.06      3.11 o 
   9  -1   4       27.80       20.81      3.22 o 
  10  -1   4        8.62        3.29      3.02 o 
  11  -1   4        8.93       -1.03      2.87 o 
 -13   0   4       36.83       32.86      3.68 o 
 -12   0   4      114.34      149.37      4.25 o 
 -11   0   4       20.18       36.20      3.10 o 
  -9   0   4       17.37       13.23      2.86 o 
  -8   0   4        2.13        0.35      2.66 o 
  -7   0   4       70.30       81.83      2.72 o 
  -6   0   4      212.73      200.38      2.88 o 
  -5   0   4      252.89      220.34      2.65 o 
  -4   0   4       48.23       46.30      1.75 o 
  -3   0   4      211.20      195.86      2.03 o 
  -2   0   4      862.02      688.48      3.08 o 
  -1   0   4      165.73      129.95      1.63 o 
   0   0   4      120.49      117.53      1.75 o 
   1   0   4      745.91      770.59      3.93 o 
   2   0   4      700.67      729.22      4.14 o 
   3   0   4        8.76        6.94      1.79 o 
   4   0   4        1.50       -1.25      1.96 o 
   7   0   4       32.23       24.43      2.63 o 
   8   0   4        5.33        1.88      2.58 o 
   9   0   4      118.72      128.12      4.01 o 
  10   0   4        6.49        2.60      2.81 o 
 -13   1   4       32.98       36.89      3.06 o 
 -12   1   4        4.85        7.43      2.63 o 
 -11   1   4       40.39       48.31      3.04 o 
  -7   1   4       59.32       62.81      2.44 o 
  -6   1   4       16.83       21.75      1.86 o 
  -5   1   4       97.53      117.56      2.14 o 
  -4   1   4      703.36      609.26      3.30 o 
  -3   1   4      308.35      293.02      2.15 o 
  -2   1   4      123.18      105.39      1.33 o 
  -1   1   4      484.44      421.30      2.13 o 
   0   1   4      215.70      219.95      1.86 o 
   1   1   4      626.24      662.37      3.26 o 
   2   1   4      727.13      732.32      3.77 o 
   3   1   4       71.10       69.06      2.00 o 
 -11   2   4        2.42       11.02      2.12 o 
  -5   2   4       82.44       76.96      1.82 o 
  -4   2   4      139.09      134.03      1.74 o 
  -3   2   4      278.87      280.57      1.93 o 
  -2   2   4      314.56      324.13      1.73 o 
  -1   2   4       61.65       45.39      0.73 o 
   0   2   4       64.50       60.05      0.86 o 
   1   2   4      311.92      332.64      2.10 o 
   2   2   4      166.40      182.31      2.00 o 
   3   2   4     1113.46     1244.03      5.21 o 
  -5  -6   5       20.70       19.10      2.55 o 
  -4  -6   5       23.64       31.32      2.70 o 
  -3  -6   5       11.51        9.73      2.35 o 
  -2  -6   5        9.91       19.88      2.58 o 
  -1  -6   5       15.77       25.17      2.79 o 
   0  -6   5        8.75       11.95      2.51 o 
   1  -6   5        9.55       11.96      2.52 o 
   2  -6   5        6.57        3.52      2.29 o 
  -8  -5   5       16.55       19.38      2.49 o 
  -7  -5   5       15.91       11.58      2.49 o 
  -6  -5   5        4.64        5.82      2.30 o 
  -5  -5   5        2.73       -2.27      2.27 o 
  -4  -5   5        1.54        3.91      2.26 o 
  -3  -5   5      128.86      138.38      3.29 o 
  -2  -5   5      108.62      123.90      5.90 o 
  -1  -5   5       27.38       32.06      1.81 o 
   0  -5   5        4.63        1.74      2.05 o 
   1  -5   5       13.33        9.88      2.24 o 
   2  -5   5        8.37        6.28      2.32 o 
   3  -5   5       24.43       27.79      2.59 o 
   4  -5   5        7.84        3.76      2.31 o 
   5  -5   5        6.75       11.20      2.46 o 
   6  -5   5        1.65        6.72      2.35 o 
 -10  -4   5       36.53       46.94      3.04 o 
  -9  -4   5       23.21       20.97      2.56 o 
  -8  -4   5       17.72       17.16      2.32 o 
  -7  -4   5        6.20        0.49      2.07 o 
  -6  -4   5       54.86       53.03      2.53 o 
  -5  -4   5       18.36       13.74      2.20 o 
  -4  -4   5       98.18       95.81      2.65 o 
  -3  -4   5       80.60       89.79      1.93 o 
  -2  -4   5       65.64       73.02      2.61 o 
  -1  -4   5       24.06       20.86      1.48 o 
   0  -4   5       59.03       63.48      2.59 o 
   1  -4   5       42.32       37.51      1.53 o 
   2  -4   5       31.47       35.67      4.63 o 
   3  -4   5       54.47       57.77      2.67 o 
   4  -4   5       36.95       33.17      2.64 o 
   5  -4   5       30.95       31.58      2.80 o 
   6  -4   5        3.75       -2.70      2.73 o 
   7  -4   5       41.32       46.58      3.18 o 
   8  -4   5       23.72       34.96      3.23 o 
 -12  -3   5        0.68       -1.44      2.49 o 
 -11  -3   5       25.67       24.74      1.74 o 
 -10  -3   5        5.28        5.43      2.61 o 
  -9  -3   5       12.09       16.50      1.48 o 
  -8  -3   5      152.84      144.72     12.03 o 
  -7  -3   5       52.98       51.41      4.37 o 
  -6  -3   5       61.35       56.54      1.66 o 
  -5  -3   5       57.83       53.70      1.57 o 
  -4  -3   5       34.59       33.91      1.97 o 
  -3  -3   5       29.95       26.79      0.98 o 
  -2  -3   5      237.44      223.90      4.40 o 
  -1  -3   5       35.50       47.38      1.57 o 
   0  -3   5      146.96      187.59      2.11 o 
   1  -3   5      135.61      141.03     13.65 o 
   2  -3   5      134.55      144.28      5.78 o 
   3  -3   5      205.49      202.82      5.10 o 
   4  -3   5       88.51       94.37      2.17 o 
   5  -3   5      136.43      129.59      3.50 o 
   6  -3   5       49.20       42.17      3.15 o 
   7  -3   5       10.78       18.42      2.88 o 
   8  -3   5        2.12        7.26      2.90 o 
   9  -3   5       43.60       40.45      3.35 o 
  10  -3   5        9.63        5.50      3.05 o 
 -13  -2   5        1.77        1.62      2.66 o 
 -12  -2   5       10.69       13.43      2.95 o 
 -11  -2   5        9.33       18.87      4.02 o 
 -10  -2   5       57.29       58.84      3.50 o 
  -9  -2   5      116.53      126.82      3.66 o 
  -8  -2   5       50.70       59.21      2.76 o 
  -7  -2   5       35.40       33.80      2.31 o 
  -6  -2   5       17.70       15.52      1.38 o 
  -5  -2   5       58.05       56.56      3.33 o 
  -4  -2   5      374.76      371.18      5.11 o 
  -3  -2   5        0.59       -0.16      0.73 o 
  -2  -2   5      706.78      720.41     14.58 o 
  -1  -2   5        5.25        5.77      0.49 o 
   0  -2   5       82.75       81.09      1.16 o 
   1  -2   5      178.21      171.37      2.11 o 
   2  -2   5      244.70      243.23      3.38 o 
   3  -2   5       47.54       53.99      2.60 o 
   4  -2   5       68.09       73.71      2.98 o 
   5  -2   5       13.44       20.82      2.72 o 
   6  -2   5       85.15       76.28      3.13 o 
   7  -2   5       98.81       78.62      3.37 o 
   8  -2   5       11.96        9.16      2.88 o 
   9  -2   5        8.29        1.85      2.95 o 
  10  -2   5       13.37        2.62      3.28 o 
 -13  -1   5        8.84       14.26      3.13 o 
 -12  -1   5       37.67       57.72      3.41 o 
 -11  -1   5        6.05       12.38      2.88 o 
 -10  -1   5       31.45       30.14      3.42 o 
  -9  -1   5       21.92       18.93      2.87 o 
  -8  -1   5      172.07      176.21      3.75 o 
  -7  -1   5      103.62      105.31      2.77 o 
  -6  -1   5      125.05      132.64      2.71 o 
  -5  -1   5      251.10      262.95      3.04 o 
  -4  -1   5       78.47       63.08      3.26 o 
  -3  -1   5        5.96        4.10      0.54 o 
  -2  -1   5      437.84      414.52      8.48 o 
  -1  -1   5     1643.68     1501.11     19.06 o 
   0  -1   5      161.05      175.18      2.55 o 
   1  -1   5      138.80      142.84      2.53 o 
   2  -1   5       49.92       55.21      2.20 o 
   3  -1   5       17.92       19.29      2.36 o 
   4  -1   5       79.91       85.25      2.81 o 
   5  -1   5      100.44       95.49      3.15 o 
   6  -1   5        0.11       -1.43      2.71 o 
   7  -1   5       15.70        5.61      3.09 o 
   8  -1   5      140.91      116.85      4.12 o 
   9  -1   5      142.65      121.82      4.34 o 
 -13   0   5        0.02        5.92      2.94 o 
 -12   0   5        7.77       22.51      3.19 o 
 -10   0   5       42.33       44.34      3.29 o 
  -9   0   5       13.45       12.45      2.91 o 
  -8   0   5       86.50       75.19      2.98 o 
  -7   0   5      179.03      197.00      3.13 o 
  -6   0   5       43.00       46.47      2.16 o 
  -5   0   5      419.19      397.17      3.53 o 
  -4   0   5      129.89      111.20      1.98 o 
  -3   0   5      186.82      164.60      3.54 o 
  -2   0   5     1240.90     1178.96      4.39 o 
  -1   0   5        0.19        1.04      1.24 o 
   0   0   5       37.85       39.38      1.62 o 
   1   0   5      649.11      659.54      3.99 o 
   2   0   5      138.65      131.03      2.48 o 
   3   0   5       47.41       42.08      2.16 o 
   4   0   5       36.98       49.91      2.44 o 
   5   0   5      332.78      341.42      4.41 o 
   6   0   5        0.29       -2.56      2.56 o 
   7   0   5      156.67      154.53      3.92 o 
   8   0   5       47.06       41.78      3.34 o 
   9   0   5        5.38       -3.26      3.26 o 
  10   0   5       48.37       25.76      3.56 o 
  11   0   5       21.41       -0.19      3.39 o 
 -13   1   5        8.68       17.71      2.61 o 
 -12   1   5       37.26       66.62      3.11 o 
  -8   1   5      167.45      164.51      3.36 o 
  -7   1   5      101.63      102.81      2.55 o 
  -6   1   5      120.23      126.07      2.36 o 
  -5   1   5      249.08      255.33      2.63 o 
  -4   1   5       80.69       66.04      1.65 o 
  -3   1   5        4.76        3.91      1.03 o 
  -2   1   5      434.44      402.16      2.43 o 
  -1   1   5     1658.88     1511.18      4.49 o 
   0   1   5      164.31      181.39      2.09 o 
   1   1   5      139.30      143.98      2.06 o 
   2   1   5       47.67       51.21      1.83 o 
   3   1   5       16.43       16.93      1.72 o 
   4   1   5       74.37       76.47      2.46 o 
   5   1   5       97.62       95.51      2.84 o 
  -6   2   5       16.38       14.86      1.61 o 
  -5   2   5       62.90       61.75      1.70 o 
  -4   2   5      366.01      351.86      2.49 o 
  -3   2   5        0.91        0.24      0.86 o 
  -2   2   5      706.63      692.13      2.76 o 
  -1   2   5        6.07        4.28      0.71 o 
   0   2   5       78.29       81.97      1.21 o 
   1   2   5      183.81      171.45      1.93 o 
   2   2   5      243.97      243.68      2.50 o 
   3   2   5       47.38       49.85      1.85 o 
   4   2   5       66.73       65.06      2.23 o 
   5   2   5       13.51       10.84      2.00 o 
   6   2   5       85.78       68.10      2.71 o 
  -4  -6   6        5.57       10.69      2.52 o 
  -3  -6   6       49.88       58.05      2.95 o 
  -2  -6   6       46.35       58.73      3.06 o 
  -1  -6   6        7.18        6.48      2.62 o 
   0  -6   6       12.52       15.36      2.68 o 
   1  -6   6        6.20        5.02      2.44 o 
  -7  -5   6       14.55       17.23      2.49 o 
  -6  -5   6        8.39        6.85      2.29 o 
  -5  -5   6       28.39       27.52      2.57 o 
  -4  -5   6       97.18       99.39      3.14 o 
  -3  -5   6      105.67      119.28      3.21 o 
  -2  -5   6       19.08       16.66      1.63 o 
  -1  -5   6        5.95        7.43      2.26 o 
   0  -5   6       27.08       30.30      2.46 o 
   1  -5   6       13.05       10.54      2.32 o 
   2  -5   6       12.59       11.54      2.53 o 
   3  -5   6       16.74       15.16      2.66 o 
   4  -5   6       16.91        9.38      2.69 o 
   5  -5   6       26.92       34.39      2.89 o 
 -10  -4   6       12.93        9.75      2.47 o 
  -9  -4   6       33.60       37.61      2.58 o 
  -8  -4   6       71.15       62.34      2.78 o 
  -7  -4   6       34.58       33.17      2.39 o 
  -6  -4   6       47.75       35.79      1.75 o 
  -5  -4   6        3.75        2.02      1.33 o 
  -4  -4   6       21.58       17.65      1.42 o 
  -3  -4   6       98.50       93.66      1.85 o 
  -2  -4   6      113.78      118.09      1.80 o 
  -1  -4   6       66.52       72.49      3.62 o 
   0  -4   6      161.74      166.78      2.84 o 
   1  -4   6        7.72       11.55      1.60 o 
   2  -4   6       66.73       76.20      8.20 o 
   3  -4   6       53.03       49.90      2.70 o 
   4  -4   6       48.67       48.68      3.01 o 
   5  -4   6       14.50       10.23      2.76 o 
   6  -4   6       27.10       27.34      3.05 o 
   7  -4   6       42.48       32.50      3.38 o 
   8  -4   6       12.47       10.40      3.28 o 
 -12  -3   6       16.01       16.51      2.29 o 
 -11  -3   6       65.08       68.31      2.54 o 
 -10  -3   6        9.13       18.90      1.93 o 
  -9  -3   6        0.83        2.47      4.02 o 
  -8  -3   6        6.95        5.16      1.57 o 
  -7  -3   6       32.62       35.37      2.38 o 
  -6  -3   6       56.54       47.27      1.60 o 
  -5  -3   6       54.23       50.01      2.65 o 
  -4  -3   6       44.32       41.03      1.15 o 
  -3  -3   6       11.87       13.06      0.96 o 
  -2  -3   6       92.16       85.34      2.06 o 
  -1  -3   6      467.06      498.02     14.74 o 
   0  -3   6       88.67       94.65      3.54 o 
   1  -3   6       44.44       53.05      2.76 o 
   2  -3   6      331.33      348.95      4.28 o 
   3  -3   6        0.90       -2.41      2.41 o 
   4  -3   6      305.52      298.73      4.43 o 
   5  -3   6       62.93       70.55      3.37 o 
   6  -3   6       18.46       20.64      2.94 o 
   7  -3   6       24.39       20.62      3.19 o 
   8  -3   6        0.48        4.81      3.14 o 
   9  -3   6       29.58       40.05      3.48 o 
 -13  -2   6        7.57       17.19      2.88 o 
 -12  -2   6       11.28       29.66     11.72 o 
 -11  -2   6        8.14        4.43      3.33 o 
 -10  -2   6       28.34       28.19      3.12 o 
  -9  -2   6       60.90       70.73      3.19 o 
  -8  -2   6       10.94        8.03      1.51 o 
  -7  -2   6       16.28       17.92      1.84 o 
  -6  -2   6       29.66       26.30      1.40 o 
  -5  -2   6       10.21        8.84      1.13 o 
  -4  -2   6      319.52      301.23      9.29 o 
  -3  -2   6      128.68      116.41      4.22 o 
  -2  -2   6       12.97       12.84      1.13 o 
  -1  -2   6      114.54       99.37      1.50 o 
   0  -2   6      175.41      192.16      3.19 o 
   1  -2   6      211.25      214.46      3.23 o 
   2  -2   6      461.43      486.19      4.62 o 
   3  -2   6      386.94      380.58      4.48 o 
   4  -2   6      170.24      168.12      3.67 o 
   5  -2   6      121.10      121.03      3.59 o 
   6  -2   6       32.44       38.84      3.18 o 
   7  -2   6       26.88       27.24      3.15 o 
   8  -2   6       49.05       41.65      3.34 o 
   9  -2   6        8.30        3.93      3.18 o 
  10  -2   6       26.04       17.43      3.45 o 
 -13  -1   6       17.16       45.49      3.18 o 
 -12  -1   6       31.42       52.09      3.31 o 
 -11  -1   6       45.54       46.69      3.62 o 
 -10  -1   6       32.39       30.01      3.02 o 
  -9  -1   6       43.99       46.35      3.07 o 
  -8  -1   6       44.23       43.11      2.64 o 
  -7  -1   6      252.62      242.16      3.63 o 
  -6  -1   6       51.74       46.08      2.37 o 
  -5  -1   6      226.78      218.03      6.65 o 
  -4  -1   6      334.97      285.27     11.15 o 
  -3  -1   6      157.21      136.40      5.09 o 
  -2  -1   6      166.71      148.58      1.99 o 
  -1  -1   6       26.42       17.26      1.69 o 
   0  -1   6       52.53       49.48      2.13 o 
   1  -1   6       76.65       85.28      2.44 o 
   2  -1   6       41.39       38.68      2.36 o 
   3  -1   6       14.08       13.44      2.39 o 
   4  -1   6      207.51      224.79      4.03 o 
   5  -1   6       85.88       90.41      3.28 o 
   6  -1   6      117.78      113.51      3.61 o 
   7  -1   6       15.31       12.58      2.99 o 
   8  -1   6       10.13       10.69      3.13 o 
   9  -1   6        7.25        0.73      3.22 o 
  10  -1   6       40.86       26.54      3.74 o 
 -13   0   6       85.91      140.04      4.07 o 
 -11   0   6       26.65       24.90      3.33 o 
 -10   0   6       38.32       41.28      3.28 o 
  -9   0   6       12.45       12.50      2.65 o 
  -8   0   6       95.20       93.25      2.95 o 
  -7   0   6      311.56      301.94      3.65 o 
  -6   0   6       22.28       19.41      1.97 o 
  -5   0   6        2.01        1.66      1.57 o 
  -4   0   6      451.87      388.68      3.16 o 
  -3   0   6      170.49       98.84     11.69 o 
  -2   0   6      608.13      618.28      3.63 o 
  -1   0   6      963.82      965.22      4.49 o 
   0   0   6       91.47      118.09      2.31 o 
   1   0   6     1177.64     1349.47      6.00 o 
   2   0   6        0.76       -0.98      1.99 o 
   3   0   6       26.98       24.55      2.29 o 
   4   0   6       65.53       74.80      2.87 o 
   5   0   6       12.30       11.18      2.54 o 
   6   0   6       94.24       91.79      3.30 o 
   7   0   6      129.96      129.27      3.89 o 
   8   0   6      154.79      146.39      4.35 o 
   9   0   6       58.56       57.13      3.93 o 
  10   0   6        0.67       -3.52      3.52 o 
  11   0   6       23.00        9.45      3.66 o 
 -13   1   6       16.98       53.35      2.98 o 
  -9   1   6       43.85       45.96      2.89 o 
  -8   1   6       42.83       42.29      2.40 o 
  -7   1   6      255.60      244.40      3.20 o 
  -6   1   6       55.22       50.30      1.87 o 
  -5   1   6      227.79      228.41      2.74 o 
  -4   1   6      331.97      300.93      2.62 o 
  -3   1   6      157.56      153.27      1.93 o 
  -2   1   6      171.24      150.84      1.85 o 
  -1   1   6       28.56       18.55      1.23 o 
   0   1   6       48.99       48.03      1.71 o 
   1   1   6       78.08       84.76      2.00 o 
   2   1   6       41.71       36.29      1.94 o 
   3   1   6       15.32       15.16      2.01 o 
   4   1   6      213.22      217.49      3.32 o 
   5   1   6       84.01       85.34      2.87 o 
   6   1   6      118.83      110.34      3.36 o 
   7   1   6       15.31        7.53      2.86 o 
   8   1   6        9.74        2.29      3.01 o 
  10   1   6       40.07       12.91      3.41 o 
  -8   2   6       11.89       11.37      2.00 o 
  -7   2   6       15.35       15.77      1.83 o 
  -6   2   6       29.94       32.00      1.67 o 
  -5   2   6       10.50       11.28      1.26 o 
  -4   2   6      329.96      312.34      2.52 o 
  -3   2   6      131.97      121.05      1.54 o 
  -2   2   6       11.96       11.64      0.89 o 
  -1   2   6      115.39       89.67      1.36 o 
   0   2   6      175.07      174.58      1.86 o 
   1   2   6      207.22      207.57      2.26 o 
   2   2   6      462.53      469.43      3.48 o 
   3   2   6      379.24      402.45      3.65 o 
   4   2   6      169.20      167.12      2.89 o 
   5   2   6      121.02      110.96      2.81 o 
   6   2   6       34.08       29.68      2.57 o 
   7   2   6       27.93       18.39      2.78 o 
   8   2   6       48.86       26.82      2.92 o 
  -8  -5   7        1.74        3.28      2.41 o 
  -7  -5   7        1.78       -1.39      2.19 o 
  -6  -5   7       24.16       25.80      2.55 o 
  -5  -5   7       36.25       40.88      2.66 o 
  -4  -5   7       54.48       59.56      2.79 o 
  -3  -5   7       64.36       72.60      3.81 o 
  -2  -5   7        5.09        5.15      1.61 o 
  -1  -5   7        3.50        3.23      2.10 o 
   0  -5   7       18.49       30.19      2.67 o 
   1  -5   7       18.85       18.59      2.66 o 
   2  -5   7        1.61        5.50      2.53 o 
   3  -5   7        7.60        2.77      2.46 o 
   4  -5   7        9.55        8.95      2.76 o 
 -10  -4   7        3.72        4.03      2.37 o 
  -9  -4   7        4.09        7.72      7.64 o 
  -8  -4   7       16.85       21.48      1.74 o 
  -7  -4   7       42.61       34.90      3.26 o 
  -6  -4   7        9.87       11.05      2.07 o 
  -5  -4   7       17.93       19.18      2.39 o 
  -4  -4   7       27.96       28.35      1.25 o 
  -3  -4   7       57.62       57.30      1.42 o 
  -2  -4   7      237.52      236.76      2.77 o 
  -1  -4   7      272.75      296.88      4.06 o 
   0  -4   7       39.97       43.30      1.79 o 
   1  -4   7       36.91       41.57      9.06 o 
   2  -4   7        6.44        7.59      1.77 o 
   3  -4   7       29.55       28.27      2.82 o 
   4  -4   7       38.16       42.28      3.06 o 
   5  -4   7        3.47       -1.81      2.81 o 
   6  -4   7       15.36       13.67      3.03 o 
   7  -4   7        2.17        7.32      3.21 o 
 -11  -3   7        3.39       18.73      3.07 o 
 -10  -3   7       34.66       34.51      8.56 o 
  -9  -3   7       32.51       33.92      1.89 o 
  -8  -3   7       44.97       38.38      1.76 o 
  -7  -3   7       11.73        5.86      1.46 o 
  -6  -3   7       61.76       55.52      1.60 o 
  -5  -3   7       78.89       70.14      2.72 o 
  -4  -3   7       45.18       39.84      1.18 o 
  -3  -3   7      129.67      117.97      4.07 o 
  -2  -3   7       71.58       77.66      1.90 o 
  -1  -3   7      311.32      329.65     14.15 o 
   0  -3   7      158.21      172.82      6.44 o 
   1  -3   7      406.68      475.64      5.32 o 
   2  -3   7      266.06      252.50      3.96 o 
   3  -3   7       67.23       63.49      3.11 o 
   4  -3   7       46.69       47.60      3.21 o 
   5  -3   7       91.83       82.58      3.45 o 
   6  -3   7       11.70       10.01      3.04 o 
   7  -3   7       12.61       18.17      3.18 o 
   8  -3   7        9.03       18.06      3.26 o 
 -12  -2   7       12.54       13.09      3.62 o 
 -11  -2   7        1.27        4.58      2.96 o 
 -10  -2   7       11.36       13.92      2.91 o 
  -9  -2   7       45.52       38.07      1.82 o 
  -8  -2   7      100.52       90.57      4.18 o 
  -7  -2   7      302.30      254.75      3.42 o 
  -6  -2   7       78.05       64.35      3.32 o 
  -5  -2   7        6.23        6.64      1.14 o 
  -4  -2   7       36.63       34.73      1.20 o 
  -3  -2   7      239.28      229.71      4.99 o 
  -2  -2   7       62.20       58.55      1.07 o 
  -1  -2   7      271.97      254.24      3.33 o 
   0  -2   7      133.95      140.53      3.20 o 
   1  -2   7      100.72       99.59      2.96 o 
   2  -2   7      221.11      234.84      3.92 o 
   3  -2   7      798.61      800.58      6.25 o 
   4  -2   7      140.08      122.76      3.64 o 
   5  -2   7       22.46       24.44      3.07 o 
   6  -2   7       31.99       33.33      3.23 o 
   7  -2   7       40.42       40.24      3.51 o 
   8  -2   7       33.33       40.32      3.59 o 
   9  -2   7       54.61       57.48      3.87 o 
 -13  -1   7        0.99       23.16      2.97 o 
 -12  -1   7       11.19       14.48      3.48 o 
 -11  -1   7       12.16       14.25      3.06 o 
 -10  -1   7       21.47       17.73      2.97 o 
  -9  -1   7      137.74      125.69      3.38 o 
  -8  -1   7      148.86      128.48      3.22 o 
  -7  -1   7       23.76       19.34      2.42 o 
  -6  -1   7      172.45      160.77      5.30 o 
  -5  -1   7      269.58      237.78     19.20 o 
  -4  -1   7      275.21      238.02     18.86 o 
  -3  -1   7      377.69      349.94     12.66 o 
  -2  -1   7      352.15      337.55      2.36 o 
  -1  -1   7      111.07      113.91      2.57 o 
   0  -1   7      180.31      215.21      3.45 o 
   1  -1   7      300.65      322.70      3.83 o 
   2  -1   7      328.55      340.30      4.19 o 
   3  -1   7      108.72      106.05      3.32 o 
   4  -1   7      116.05      120.85      3.48 o 
   5  -1   7      286.99      302.47      4.77 o 
   6  -1   7      146.70      140.51      4.05 o 
   7  -1   7      163.29      160.60      4.30 o 
   8  -1   7      113.55      103.64      4.04 o 
   9  -1   7       16.24       10.34      3.36 o 
  10  -1   7       22.18       22.34      3.57 o 
 -12   0   7       11.75        8.15      3.22 o 
 -11   0   7       55.49       54.65      3.50 o 
 -10   0   7       10.27       18.09      2.72 o 
  -9   0   7        0.72        2.17      2.46 o 
  -8   0   7        8.25       10.65      2.27 o 
  -7   0   7      725.78      666.56      5.10 o 
  -6   0   7      329.44      332.02      3.68 o 
  -5   0   7      122.94      118.81      2.37 o 
  -4   0   7        6.28        4.02      1.58 o 
  -3   0   7       11.80        7.44      1.43 o 
  -2   0   7       98.65      111.97      2.14 o 
  -1   0   7     1252.57     1332.93      5.68 o 
   0   0   7      423.02      491.11      4.18 o 
   1   0   7      242.91      251.27      3.31 o 
   2   0   7        7.88        6.27      2.07 o 
   3   0   7      207.26      207.70      3.53 o 
   4   0   7      135.38      129.43      3.39 o 
   5   0   7        0.01        5.14      2.58 o 
   6   0   7       54.30       53.30      3.16 o 
   7   0   7       49.16       51.62      3.38 o 
   8   0   7       12.87        9.47      3.12 o 
   9   0   7       43.07       34.94      3.44 o 
  10   0   7        0.03        5.50      3.20 o 
 -10   1   7       23.22       24.62      2.77 o 
  -9   1   7      135.63      133.65      3.19 o 
  -8   1   7      148.96      143.12      3.08 o 
  -7   1   7       23.07       18.67      1.90 o 
  -6   1   7      173.27      159.41      2.60 o 
  -5   1   7      268.92      242.01      2.74 o 
  -4   1   7      276.54      257.66      2.68 o 
  -3   1   7      374.74      346.07      2.84 o 
  -2   1   7      351.12      359.02      2.88 o 
  -1   1   7      111.25      104.25      1.92 o 
   0   1   7      183.91      202.84      2.78 o 
   1   1   7      296.12      307.27      3.22 o 
   2   1   7      326.12      327.90      3.54 o 
   3   1   7      108.28      111.17      2.70 o 
   4   1   7      117.63      120.14      3.08 o 
   5   1   7      290.89      296.57      4.21 o 
   6   1   7      152.63      145.52      3.55 o 
   7   1   7      166.93      155.02      3.94 o 
   8   1   7      114.31       98.98      3.77 o 
   9   1   7       15.93        8.23      2.97 o 
  10   1   7       22.01       11.57      3.26 o 
  -9   2   7       44.31       39.11      2.53 o 
  -8   2   7      100.79       94.04      2.58 o 
  -7   2   7      303.05      276.23      3.25 o 
  -6   2   7       78.91       70.60      1.84 o 
  -5   2   7        6.28        6.64      1.26 o 
  -4   2   7       35.71       31.40      1.34 o 
  -3   2   7      235.61      210.04      2.10 o 
  -2   2   7       59.25       54.95      1.34 o 
  -1   2   7      269.54      242.14      2.23 o 
   0   2   7      135.28      130.88      1.96 o 
   1   2   7      101.69      101.54      2.07 o 
   2   2   7      222.45      233.27      2.91 o 
  -7  -5   8        3.68        2.25      2.36 o 
  -6  -5   8       14.49       19.66      2.53 o 
  -5  -5   8       12.64       12.73      2.34 o 
  -4  -5   8       79.14       92.73      3.01 o 
  -3  -5   8       56.68       67.22      2.08 o 
  -2  -5   8       42.10       44.32      2.79 o 
  -1  -5   8       13.28        9.13      2.22 o 
   0  -5   8       10.62       14.57      2.49 o 
   1  -5   8        7.61        7.52      2.62 o 
   2  -5   8       21.38       23.51      2.92 o 
   3  -5   8       11.23        7.08      2.79 o 
  -9  -4   8        3.55        7.81      2.86 o 
  -8  -4   8       12.82        6.20      1.60 o 
  -7  -4   8       61.24       52.56      2.76 o 
  -6  -4   8       46.04       51.92      1.89 o 
  -5  -4   8       18.87       23.75      1.54 o 
  -4  -4   8       20.98       16.59      1.21 o 
  -3  -4   8        5.74        6.67      1.10 o 
  -2  -4   8       60.07       64.56      1.50 o 
  -1  -4   8       23.61       20.87      2.51 o 
   0  -4   8       27.01       33.07      1.78 o 
   1  -4   8        6.17        8.13      3.39 o 
   2  -4   8        6.96       10.68      2.65 o 
   3  -4   8        5.22        6.75      2.83 o 
   4  -4   8      113.13      100.40      3.61 o 
   5  -4   8       79.67       90.49      3.73 o 
   6  -4   8       19.94       14.25      3.44 o 
 -11  -3   8       15.42       14.03      2.02 o 
 -10  -3   8       84.13       89.71     12.61 o 
  -9  -3   8       38.29       46.23      7.94 o 
  -8  -3   8       53.07       46.46      4.12 o 
  -7  -3   8       31.03       25.32      1.90 o 
  -6  -3   8       70.75       59.63      3.93 o 
  -5  -3   8       48.67       51.31      5.29 o 
  -4  -3   8       90.77       92.41      2.57 o 
  -3  -3   8      112.23      115.52      3.20 o 
  -2  -3   8      233.48      236.29      4.95 o 
  -1  -3   8       12.01        5.73      1.53 o 
   0  -3   8      227.51      253.65      3.97 o 
   1  -3   8       57.55       59.93      3.18 o 
   2  -3   8      112.56      115.40      3.45 o 
   3  -3   8      165.85      162.86      4.01 o 
   4  -3   8        6.36        0.73      2.86 o 
   5  -3   8       43.87       39.96      3.27 o 
   6  -3   8       24.52       26.60      3.28 o 
   7  -3   8       43.57       35.28      3.56 o 
 -12  -2   8       11.32       15.07      3.30 o 
 -11  -2   8       43.17       40.54      3.45 o 
 -10  -2   8       14.09       20.10      2.86 o 
  -9  -2   8       59.69       47.38      2.36 o 
  -8  -2   8      104.06      104.11      6.20 o 
  -7  -2   8       68.58       70.16      6.44 o 
  -6  -2   8      191.47      180.02      9.51 o 
  -5  -2   8       27.23       26.18      1.41 o 
  -4  -2   8        5.63        2.94      0.80 o 
  -3  -2   8       66.24       61.22      1.77 o 
  -2  -2   8      233.51      235.06      1.74 o 
  -1  -2   8      284.60      281.53      3.82 o 
   0  -2   8      517.07      563.06      5.26 o 
   1  -2   8       24.00       25.70      2.79 o 
   2  -2   8      122.44      126.85      3.53 o 
   3  -2   8       83.59       77.47      3.42 o 
   4  -2   8       47.07       48.40      3.21 o 
   5  -2   8      216.65      195.31      4.44 o 
   6  -2   8       24.83       21.60      3.28 o 
   7  -2   8       16.87       25.81      3.28 o 
   8  -2   8       18.90       25.06      3.47 o 
 -13  -1   8       14.04       20.29      3.63 o 
 -12  -1   8        5.56       -3.01      3.25 o 
 -11  -1   8       27.03       29.62      3.21 o 
 -10  -1   8       96.09      105.83      3.59 o 
  -9  -1   8      100.77      101.46      3.33 o 
  -8  -1   8      142.06      141.13      3.35 o 
  -7  -1   8        0.79       -2.30      2.30 o 
  -6  -1   8      261.98      257.96      3.63 o 
  -5  -1   8       83.60       84.28      2.64 o 
  -4  -1   8      149.75      145.56      2.79 o 
  -3  -1   8       90.02       78.58      8.41 o 
  -2  -1   8       16.19       16.12      2.04 o 
  -1  -1   8       22.12       21.11      2.20 o 
   0  -1   8      115.41      123.29      3.33 o 
   1  -1   8      241.13      239.27      3.72 o 
   2  -1   8       81.35       80.77      3.13 o 
   3  -1   8      244.31      252.37      4.19 o 
   4  -1   8       68.43       66.95      3.33 o 
   5  -1   8       20.00       26.22      3.23 o 
   6  -1   8       61.49       67.27      3.65 o 
   7  -1   8      127.18      145.07      4.48 o 
   8  -1   8       40.33       51.05      3.69 o 
   9  -1   8       25.92       41.18      3.88 o 
 -12   0   8      190.10      217.01      4.86 o 
 -11   0   8       57.69       60.82      3.35 o 
 -10   0   8       62.91       74.89      3.29 o 
  -9   0   8        0.70        4.39      2.38 o 
  -8   0   8       57.53       47.56      2.53 o 
  -7   0   8      312.99      320.80      4.02 o 
  -6   0   8      319.96      285.99      3.51 o 
  -5   0   8      138.28      128.89      2.54 o 
  -4   0   8        7.18        8.29      1.67 o 
  -3   0   8       31.62       27.07      1.74 o 
  -2   0   8        0.14        0.10      1.59 o 
  -1   0   8      338.30      317.37      3.32 o 
   0   0   8        0.14        3.18      2.16 o 
   1   0   8       14.52       15.17      2.15 o 
   2   0   8       22.89       16.99      2.36 o 
   3   0   8      108.79      110.90      3.09 o 
   4   0   8      163.26      168.79      3.69 o 
   5   0   8      141.94      139.23      3.77 o 
   6   0   8      102.50      104.50      3.86 o 
   7   0   8      157.25      183.03      4.41 o 
   8   0   8        1.23       18.00      3.25 o 
   9   0   8       29.43       35.39      3.57 o 
 -11   1   8       27.20       32.09      2.99 o 
 -10   1   8       95.57       89.80      3.12 o 
  -9   1   8       98.14      100.31      3.08 o 
  -8   1   8      143.07      127.45      2.90 o 
  -7   1   8        0.93        0.44      1.82 o 
  -6   1   8      263.92      254.30      3.37 o 
  -5   1   8       86.04       79.45      2.01 o 
  -4   1   8      150.65      143.69      2.34 o 
  -3   1   8       92.86       80.30      1.84 o 
  -2   1   8       17.30       12.71      1.43 o 
  -1   1   8       22.18       20.87      1.59 o 
   0   1   8      116.62      120.67      2.45 o 
   1   1   8      241.44      233.34      3.14 o 
   2   1   8       84.44       82.15      2.58 o 
   3   1   8      247.19      249.68      3.64 o 
   4   1   8       67.58       70.24      2.89 o 
   5   1   8       19.82       18.63      2.62 o 
   6   1   8       58.58       71.73      3.30 o 
   7   1   8      128.22      154.10      3.99 o 
   8   1   8       40.67       39.50      3.32 o 
   9   1   8       25.73       18.85      3.46 o 
 -10   2   8       14.77       18.26      2.54 o 
  -9   2   8       59.60       57.40      2.73 o 
  -8   2   8      104.43      107.85      2.67 o 
  -7   2   8       67.61       80.35      2.23 o 
  -6   2   8      191.97      170.47      2.55 o 
  -6  -5   9        6.22        1.03      2.27 o 
  -5  -5   9        1.55       11.32      2.31 o 
  -4  -5   9       10.47        9.82      2.36 o 
  -3  -5   9       38.55       45.57      2.76 o 
  -2  -5   9       19.02       19.21      2.52 o 
  -1  -5   9       20.28       17.38      2.50 o 
   0  -5   9        5.22        0.20      2.42 o 
   1  -5   9       25.52       30.02      2.91 o 
   2  -5   9        4.79        8.44      2.84 o 
  -9  -4   9        3.02        9.67      2.63 o 
  -8  -4   9        2.61        4.68      2.15 o 
  -7  -4   9        6.03        3.88      2.50 o 
  -6  -4   9       46.67       51.41      1.88 o 
  -5  -4   9      116.45      123.80      3.46 o 
  -4  -4   9      104.57       97.60      1.66 o 
  -3  -4   9       44.45       38.85      1.72 o 
  -2  -4   9        7.74        8.59      1.47 o 
  -1  -4   9       50.58       54.92      1.90 o 
   0  -4   9        7.58        7.03      1.63 o 
   1  -4   9        6.73       11.50      3.12 o 
   2  -4   9        9.68       17.19      2.86 o 
   3  -4   9        9.66       14.06      3.34 o 
   4  -4   9       17.85       13.24      3.24 o 
   5  -4   9      145.21      141.56      4.33 o 
 -11  -3   9        5.22       17.39      2.94 o 
 -10  -3   9       16.34       18.57      2.88 o 
  -9  -3   9       33.53       35.97      3.02 o 
  -8  -3   9       26.40       17.86      2.78 o 
  -7  -3   9      139.28      122.91     11.14 o 
  -6  -3   9       54.45       54.11      8.40 o 
  -5  -3   9       12.78        8.41      1.41 o 
  -4  -3   9       36.61       44.35      1.57 o 
  -3  -3   9      165.18      164.99      6.37 o 
  -2  -3   9      103.99       98.09      4.88 o 
  -1  -3   9       43.61       35.12      1.75 o 
   0  -3   9       57.50       57.71      2.86 o 
   1  -3   9       89.11      113.30      3.55 o 
   2  -3   9       74.82       91.95      3.68 o 
   3  -3   9      144.04      133.57      3.80 o 
   4  -3   9       80.06       74.85      3.64 o 
   5  -3   9       30.82       28.13      3.27 o 
   6  -3   9       14.96       13.58      3.25 o 
   7  -3   9       42.96       48.94      3.74 o 
 -12  -2   9       12.60       18.79      3.36 o 
 -11  -2   9       38.95       58.12      3.50 o 
 -10  -2   9       29.49       32.63      2.95 o 
  -9  -2   9       42.19       40.08      2.90 o 
  -8  -2   9       60.08       44.47      3.05 o 
  -7  -2   9        7.81        7.87      2.32 o 
  -6  -2   9       69.70       70.64      2.72 o 
  -5  -2   9      189.34      192.08      3.50 o 
  -4  -2   9       12.20       11.15      2.13 o 
  -3  -2   9        9.58        5.37      2.20 o 
  -2  -2   9       63.99       62.67      2.79 o 
  -1  -2   9      424.91      441.25      4.69 o 
   0  -2   9      557.30      634.35      5.72 o 
   1  -2   9      355.93      399.88      5.27 o 
   2  -2   9      169.12      159.30      3.76 o 
   3  -2   9        5.63        5.90      2.98 o 
   4  -2   9      105.89       94.57      3.76 o 
   5  -2   9       98.90       91.78      3.76 o 
   6  -2   9       72.97       67.22      3.66 o 
   7  -2   9        3.04       -2.77      3.35 o 
   8  -2   9        3.07        6.40      3.29 o 
 -12  -1   9       14.15       30.48      3.39 o 
 -11  -1   9        6.64       10.25      3.05 o 
 -10  -1   9        3.47        5.07      2.63 o 
  -9  -1   9       14.84       15.76      2.68 o 
  -8  -1   9      129.45      135.20      3.54 o 
  -7  -1   9      196.46      188.92      3.48 o 
  -6  -1   9      166.16      166.82      3.24 o 
  -5  -1   9       60.09       57.52      2.49 o 
  -4  -1   9      197.42      202.13      3.22 o 
  -3  -1   9      564.76      571.79      4.84 o 
  -2  -1   9      213.40      227.94      3.53 o 
  -1  -1   9      106.21      109.44      2.98 o 
   0  -1   9      134.50      138.67      3.44 o 
   1  -1   9      135.73      139.80      3.55 o 
   2  -1   9      368.33      384.34      4.77 o 
   3  -1   9      136.05      123.33      3.75 o 
   4  -1   9      263.58      273.81      4.72 o 
   5  -1   9       56.32       50.73      3.37 o 
   6  -1   9       39.22       36.18      3.42 o 
   7  -1   9       32.53       47.80      3.61 o 
   8  -1   9       84.21       92.51      4.17 o 
 -12   0   9        6.12        8.97      3.15 o 
 -11   0   9       19.02       24.54      2.96 o 
 -10   0   9       10.92       23.25      2.61 o 
  -9   0   9        0.52        3.22      2.37 o 
  -8   0   9       20.89       14.53      2.25 o 
  -7   0   9       14.52       11.89      2.24 o 
  -6   0   9      213.94      200.31      3.25 o 
  -5   0   9      717.34      735.68      5.24 o 
  -4   0   9      345.84      348.59      3.66 o 
  -3   0   9       11.88       11.29      1.86 o 
  -2   0   9       56.27       45.33      2.10 o 
  -1   0   9       67.45       65.16      2.33 o 
   0   0   9      440.85      511.52      4.76 o 
   1   0   9       20.31       17.73      2.37 o 
   2   0   9       21.75       24.07      2.48 o 
   3   0   9        9.59        6.36      2.48 o 
   4   0   9      161.37      148.38      3.62 o 
   5   0   9      167.64      170.91      4.18 o 
   6   0   9      114.31      110.37      3.79 o 
   7   0   9       20.59       26.18      3.36 o 
   8   0   9       17.44       16.65      3.46 o 
 -12   1   9       14.30       34.49      3.27 o 
 -11   1   9        6.75        2.35      2.61 o 
 -10   1   9        3.27        6.80      2.35 o 
  -9   1   9       15.48       26.08      2.35 o 
  -8   1   9      124.33      125.78      2.92 o 
  -7   1   9      196.36      173.24      3.08 o 
  -6   1   9      165.89      152.11      2.73 o 
  -5   1   9       60.43       56.49      1.97 o 
  -4   1   9      200.31      204.03      2.84 o 
  -3   1   9      569.45      547.09      4.02 o 
  -2   1   9      213.18      206.62      2.82 o 
  -1   1   9      107.90      105.38      2.41 o 
   0   1   9      134.34      142.14      2.81 o 
   1   1   9      136.38      140.21      3.07 o 
   2   1   9      370.64      389.91      4.26 o 
   3   1   9      136.79      130.00      3.19 o 
   4   1   9      267.48      261.47      4.07 o 
   5   1   9       57.29       54.11      3.02 o 
   6   1   9       39.00       40.41      3.03 o 
   7   1   9       31.64       36.39      3.33 o 
   8   1   9       83.47       93.28      3.96 o 
  -4  -5  10        2.47        9.83      4.28 o 
  -3  -5  10        8.04        9.55      2.06 o 
  -2  -5  10        6.98        8.34      2.45 o 
  -1  -5  10       16.21       22.51      2.79 o 
  -7  -4  10       10.32        3.79      2.16 o 
  -6  -4  10       17.44       22.81      2.28 o 
  -5  -4  10       15.50       19.31      2.39 o 
  -4  -4  10       11.87        8.19      2.13 o 
  -3  -4  10        8.82        7.20      3.55 o 
  -2  -4  10       12.87       10.61      1.55 o 
  -1  -4  10       11.78       10.48      4.49 o 
   0  -4  10       78.26       87.82      6.13 o 
   1  -4  10       55.58       75.89      7.90 o 
   2  -4  10       21.12       50.62      3.09 o 
   3  -4  10       12.61       17.98      3.34 o 
   4  -4  10       15.69       22.89      3.61 o 
 -10  -3  10        6.00       16.78      2.90 o 
  -9  -3  10       14.22        8.79      2.74 o 
  -8  -3  10       18.51        8.98      2.62 o 
  -7  -3  10       83.64       76.59      2.95 o 
  -6  -3  10       24.22       23.30      2.35 o 
  -5  -3  10        6.85        3.55      2.30 o 
  -4  -3  10       83.87       80.58      2.80 o 
  -3  -3  10       45.22       43.88      2.77 o 
  -2  -3  10       92.71       95.08      5.70 o 
  -1  -3  10      102.60       98.39      3.29 o 
   0  -3  10       21.41       22.01      2.65 o 
   1  -3  10       18.70       24.94      2.90 o 
   2  -3  10        6.90       10.62      3.40 o 
   3  -3  10       25.25       28.17      3.35 o 
   4  -3  10       23.92       19.23      3.20 o 
   5  -3  10       20.47       24.78      3.33 o 
   6  -3  10        9.25        2.20      3.19 o 
 -11  -2  10       22.20       36.80      3.14 o 
 -10  -2  10      125.38      128.59      3.72 o 
  -9  -2  10       71.33       62.60      3.16 o 
  -8  -2  10       26.11       22.49      2.66 o 
  -7  -2  10        0.06       -1.84      2.09 o 
  -6  -2  10       34.94       38.75      2.53 o 
  -5  -2  10      181.09      172.28      3.53 o 
  -4  -2  10      135.13      154.49      3.33 o 
  -3  -2  10        5.61        4.90      2.35 o 
  -2  -2  10        9.00        9.92      2.37 o 
  -1  -2  10       66.41       67.29      2.91 o 
   0  -2  10       79.85       93.97      3.30 o 
   1  -2  10      229.95      265.66      4.84 o 
   2  -2  10       14.73       11.93      3.00 o 
   3  -2  10       46.12       46.50      3.23 o 
   4  -2  10       13.58       10.35      3.16 o 
   5  -2  10       21.67       14.65      3.17 o 
   6  -2  10       63.40       66.38      3.71 o 
   7  -2  10       38.60       39.66      3.73 o 
 -12  -1  10       36.68       43.39      3.55 o 
 -11  -1  10       30.24       44.87      3.11 o 
 -10  -1  10       21.97       19.55      2.74 o 
  -9  -1  10       33.66       31.04      2.79 o 
  -8  -1  10      170.21      192.59      3.91 o 
  -7  -1  10      120.43      120.63      3.18 o 
  -6  -1  10      212.36      215.81      3.70 o 
  -5  -1  10       14.38       13.04      2.31 o 
  -4  -1  10      274.96      279.59      3.79 o 
  -3  -1  10       88.31       82.74      2.76 o 
  -2  -1  10       19.08       20.43      2.38 o 
  -1  -1  10       32.61       40.30      2.56 o 
   0  -1  10      101.55      113.74      3.25 o 
   1  -1  10        1.18        2.23      2.94 o 
   2  -1  10      137.89      123.68      3.59 o 
   3  -1  10      110.14      112.37      3.76 o 
   4  -1  10        0.76       -2.85      2.85 o 
   5  -1  10       77.60       82.75      3.75 o 
   6  -1  10       33.22       27.98      3.40 o 
   7  -1  10       20.74        7.57      3.36 o 
 -12   0  10        0.02       13.18      3.08 o 
 -11   0  10        9.09       10.67      2.79 o 
 -10   0  10       21.75       22.41      2.65 o 
  -9   0  10        2.38        2.85      2.22 o 
  -7   0  10        1.44       -0.48      2.01 o 
  -6   0  10      751.58      789.74      5.77 o 
  -5   0  10       65.91       65.68      2.50 o 
  -4   0  10        9.60        8.22      1.92 o 
  -3   0  10       68.15       79.04      2.44 o 
  -2   0  10        2.48        3.09      1.87 o 
  -1   0  10        0.51        1.25      1.92 o 
   0   0  10       59.53       68.12      2.68 o 
   1   0  10       36.48       32.43      2.80 o 
   2   0  10       29.33       26.12      2.58 o 
   3   0  10        0.30        0.14      2.73 o 
   4   0  10       28.94       23.59      2.99 o 
   5   0  10        6.45        8.30      2.92 o 
   6   0  10       20.29       19.65      3.23 o 
   7   0  10       80.90       80.44      3.90 o 
 -12   1  10       37.19       36.69      3.46 o 
 -11   1  10       29.23       41.94      2.93 o 
 -10   1  10       21.42       30.69      2.63 o 
  -9   1  10       33.71       37.34      2.42 o 
  -8   1  10      171.37      168.75      3.31 o 
  -7   1  10      124.82      123.05      3.03 o 
  -6   1  10      215.23      196.73      3.09 o 
  -5   1  10       13.51       11.52      1.76 o 
  -4   1  10      274.69      253.54      3.30 o 
  -3   1  10       85.56       79.13      2.24 o 
  -2   1  10       18.74       13.55      1.76 o 
  -1   1  10       33.39       33.28      2.03 o 
   0   1  10       99.47      107.40      2.67 o 
   1   1  10        1.28        1.92      2.41 o 
   2   1  10      137.83      118.77      3.11 o 
   3   1  10      114.30      104.29      3.23 o 
   4   1  10        0.40       -2.26      2.36 o 
   5   1  10       75.83       75.55      3.32 o 
   6   1  10       33.76       21.41      3.12 o 
   7   1  10       20.38       18.32      3.14 o 
  -7  -4  11        5.63       -0.86      1.94 o 
  -6  -4  11        7.45       10.27      2.02 o 
  -5  -4  11       14.37       19.62      2.35 o 
  -4  -4  11       14.14        8.39      2.09 o 
  -3  -4  11       25.69       35.39      2.40 o 
  -2  -4  11        7.73        7.54      1.48 o 
  -1  -4  11        5.07        2.58      3.86 o 
   0  -4  11       12.32        6.48      1.75 o 
   1  -4  11       20.79       23.05      4.71 o 
   2  -4  11       28.58       70.07      3.37 o 
  -8  -3  11        6.84        3.87      2.50 o 
  -7  -3  11        0.06       -0.09      2.07 o 
  -6  -3  11       20.31       20.83      2.46 o 
  -5  -3  11       30.57       32.01      2.63 o 
  -4  -3  11       15.23       15.60      2.37 o 
  -3  -3  11        5.43       -0.61      2.53 o 
  -2  -3  11       42.60       40.83      2.88 o 
  -1  -3  11      106.28       92.99      8.59 o 
   0  -3  11      123.13      154.19      3.83 o 
   1  -3  11       46.96       68.74      3.35 o 
   2  -3  11       19.69       22.32      3.13 o 
   3  -3  11        9.24       10.92      3.39 o 
   4  -3  11       22.41       14.00      3.29 o 
 -10  -2  11        5.28       -1.84      2.68 o 
  -9  -2  11       17.15       12.23      2.92 o 
  -8  -2  11       14.85       19.68      2.59 o 
  -7  -2  11        0.55        0.57      2.21 o 
  -6  -2  11       44.77       34.81      2.56 o 
  -5  -2  11       36.61       32.41      2.54 o 
  -4  -2  11      103.92      120.19      3.26 o 
  -3  -2  11      206.56      212.38      4.03 o 
  -2  -2  11      333.20      346.87      4.74 o 
  -1  -2  11       50.30       45.50      3.02 o 
   0  -2  11        5.21        2.98      2.54 o 
   1  -2  11       29.61       31.89      3.12 o 
   2  -2  11       86.13      100.19      3.96 o 
   3  -2  11       24.12       18.07      3.12 o 
   4  -2  11       11.42       12.78      3.12 o 
   5  -2  11        2.14        2.71      3.11 o 
   6  -2  11       20.97        9.21      3.35 o 
 -11  -1  11       21.26       32.17      3.04 o 
 -10  -1  11       11.27       15.62      2.70 o 
  -9  -1  11       14.65        3.55      2.66 o 
  -8  -1  11        9.35       10.36      2.47 o 
  -7  -1  11        5.61        4.76      2.15 o 
  -6  -1  11       84.63       84.94      3.01 o 
  -5  -1  11      205.94      200.87      3.74 o 
  -4  -1  11      123.01      133.42      3.26 o 
  -3  -1  11       19.92       14.66      2.38 o 
  -2  -1  11        9.03        7.20      2.33 o 
  -1  -1  11       42.38       46.15      2.71 o 
   0  -1  11      133.20      144.99      3.67 o 
   1  -1  11       37.46       38.61      3.26 o 
   2  -1  11       20.86       22.39      3.01 o 
   3  -1  11       36.79       29.54      3.04 o 
   4  -1  11       82.92       90.27      3.80 o 
   5  -1  11       74.55       68.58      3.75 o 
   6  -1  11       34.30       28.15      3.40 o 
 -11   0  11        6.78       21.50      2.73 o 
 -10   0  11        1.51        1.24      2.37 o 
  -9   0  11       75.13       81.27      3.11 o 
  -8   0  11       12.53        7.12      2.39 o 
  -7   0  11       42.75       36.70      2.39 o 
  -6   0  11      324.84      361.46      4.37 o 
  -5   0  11        2.78        3.47      2.16 o 
  -4   0  11        9.63        5.05      1.97 o 
  -3   0  11       24.99       25.62      2.14 o 
  -2   0  11        0.06       -1.95      1.95 o 
  -1   0  11       47.43       45.16      2.35 o 
   0   0  11       27.50       35.59      2.56 o 
   1   0  11      107.50      119.62      3.57 o 
   2   0  11      303.45      284.84      4.66 o 
   3   0  11       63.02       54.17      3.07 o 
   4   0  11       11.31        9.53      2.88 o 
   6   0  11      125.11      132.94      4.22 o 
 -11   1  11       20.59       23.22      2.80 o 
 -10   1  11       10.65       34.51      2.54 o 
  -9   1  11       14.07       14.17      2.21 o 
  -8   1  11        9.46        5.61      2.08 o 
  -7   1  11        6.09        1.39      2.16 o 
  -6   1  11       87.39       79.68      2.48 o 
  -5   1  11      208.32      204.35      3.23 o 
  -4   1  11      124.95      126.94      2.73 o 
  -3   1  11       19.75       11.76      1.79 o 
  -2   1  11        8.67        1.46      1.83 o 
  -1   1  11       40.90       31.86      2.17 o 
   0   1  11      133.62      128.67      2.81 o 
   1   1  11       37.67       40.37      2.54 o 
   2   1  11       21.16       26.60      2.75 o 
   3   1  11       36.82       25.90      2.62 o 
   4   1  11       82.59       80.99      3.32 o 
   5   1  11       74.77       61.20      3.39 o 
   6   1  11       34.18       37.03      3.22 o 
  -5  -4  12        6.18       14.11      2.14 o 
  -3  -4  12        5.75       15.32      2.12 o 
  -2  -4  12       24.35       26.51      2.69 o 
  -1  -4  12        9.40       -1.06      2.47 o 
  -8  -3  12        4.39        3.01      2.29 o 
  -7  -3  12        7.54       11.69      2.36 o 
  -6  -3  12       41.37       33.36      2.67 o 
  -5  -3  12       22.66       25.58      2.62 o 
  -4  -3  12       32.49       43.81      2.68 o 
  -3  -3  12       28.16       23.70      2.70 o 
  -1  -3  12       17.46       14.60      2.67 o 
   0  -3  12       32.85       37.31      2.87 o 
   1  -3  12       10.06       19.74      2.79 o 
   2  -3  12       15.81       35.19      3.16 o 
   3  -3  12        6.54        4.36      3.26 o 
  -8  -2  12       22.74       26.62      2.53 o 
  -7  -2  12        8.81       15.59      2.41 o 
  -6  -2  12       11.40        5.39      2.26 o 
  -5  -2  12       26.86       24.70      2.46 o 
  -4  -2  12      127.98      116.74      3.30 o 
  -3  -2  12       88.62       93.14      3.29 o 
  -2  -2  12       48.07       39.20      2.89 o 
   0  -2  12       36.18       39.47      2.87 o 
   1  -2  12       10.70       21.97      2.94 o 
   2  -2  12       16.19       14.75      3.12 o 
   3  -2  12       12.59       18.94      3.29 o 
   4  -2  12        8.59        3.09      2.98 o 
 -10  -1  12       13.30       -0.75      2.75 o 
  -9  -1  12       14.19       -1.66      2.74 o 
  -8  -1  12        2.99        3.34      2.17 o 
  -7  -1  12       17.24       22.67      2.36 o 
  -6  -1  12        4.64        0.73      2.21 o 
  -5  -1  12      149.02      152.76      3.46 o 
  -4  -1  12       39.30       46.88      2.59 o 
  -3  -1  12       17.92       11.56      2.36 o 
  -2  -1  12       33.17       26.17      2.51 o 
  -1  -1  12       17.95       13.27      2.35 o 
   0  -1  12        3.68        7.63      2.40 o 
   1  -1  12      100.23      110.17      3.54 o 
   2  -1  12       50.35       56.42      3.69 o 
   3  -1  12        3.14       -0.60      2.85 o 
   4  -1  12        3.47       -2.32      2.99 o 
   5  -1  12       20.55       26.42      3.35 o 
 -11   0  12        0.27       10.64      2.59 o 
 -10   0  12       21.89       26.08      2.62 o 
  -9   0  12        8.59        2.03      2.35 o 
  -8   0  12       27.25       22.28      2.50 o 
  -7   0  12       50.12       43.12      2.34 o 
  -6   0  12        3.03        0.11      1.92 o 
  -5   0  12        1.19        8.00      1.98 o 
  -4   0  12       10.91       10.23      2.03 o 
  -3   0  12       37.25       32.27      2.38 o 
  -1   0  12        0.06       -2.15      2.15 o 
   0   0  12       27.41       40.27      2.50 o 
   1   0  12        3.34        9.69      2.50 o 
   2   0  12       18.31       20.86      3.11 o 
   3   0  12      170.61      151.83      4.04 o 
   4   0  12        1.10        0.95      2.71 o 
   5   0  12        1.49        6.63      3.25 o 
 -10   1  12       13.17       17.96      2.53 o 
  -9   1  12       14.41       20.71      2.27 o 
  -7   1  12       17.31       11.74      1.93 o 
  -6   1  12        4.54        5.67      1.67 o 
  -5   1  12      147.38      140.18      2.97 o 
  -4   1  12       36.71       33.06      2.00 o 
  -3   1  12       18.69       10.15      1.90 o 
  -2   1  12       32.81       18.37      2.08 o 
  -1   1  12       18.60       13.87      1.96 o 
   0   1  12        4.03       10.12      1.97 o 
   1   1  12      100.34      117.88      3.02 o 
   2   1  12       52.75       51.20      3.06 o 
   3   1  12        3.47        3.70      2.67 o 
   4   1  12        3.47       -2.65      2.65 o 
   5   1  12       19.59       23.05      3.08 o 
  -5  -3  13        0.29       -1.40      2.02 o 
  -4  -3  13       19.94       28.35      2.38 o 
  -3  -3  13       38.49       26.55      2.77 o 
  -2  -3  13       28.03       15.54      2.83 o 
  -1  -3  13       14.27       14.70      2.69 o 
   0  -3  13       12.24       16.97      2.66 o 
   1  -3  13        0.97        8.64      2.49 o 
  -8  -2  13        2.52       -1.42      2.13 o 
  -7  -2  13        7.14       15.17      2.24 o 
  -6  -2  13        6.31        6.18      2.39 o 
  -5  -2  13       44.02       45.19      2.59 o 
  -4  -2  13       47.51       64.75      2.88 o 
  -3  -2  13        9.60        5.26      2.50 o 
  -2  -2  13        8.20       -0.37      2.60 o 
  -1  -2  13       25.93       24.89      2.78 o 
   0  -2  13       23.43       36.74      2.75 o 
   1  -2  13       15.76       36.71      2.90 o 
   2  -2  13        1.17       16.48      2.84 o 
   3  -2  13        1.41       -1.31      3.18 o 
  -8  -1  13       32.40       48.83      2.65 o 
  -7  -1  13        3.27       10.71      2.12 o 
  -6  -1  13        4.97       -0.40      2.13 o 
  -5  -1  13        1.56       -0.11      2.04 o 
  -4  -1  13       32.94       40.35      2.51 o 
  -3  -1  13        9.24        5.56      2.40 o 
  -2  -1  13       45.86       43.07      2.82 o 
  -1  -1  13        9.45        2.97      2.51 o 
   0  -1  13        7.99       11.42      2.48 o 
   1  -1  13       15.60       33.77      2.92 o 
   2  -1  13       74.25       80.53      3.56 o 
   3  -1  13       14.48       25.17      3.50 o 
   4  -1  13        5.61        2.47      2.95 o 
 -10   0  13        4.81       -1.66      2.47 o 
  -9   0  13       13.24       -0.84      2.59 o 
  -8   0  13        0.08       -0.95      2.14 o 
  -7   0  13        0.50       -0.71      1.70 o 
  -6   0  13        0.97       -1.86      1.86 o 
  -5   0  13        1.44        2.40      1.97 o 
  -4   0  13        3.63        8.59      1.90 o 
  -3   0  13       29.16       17.63      2.35 o 
  -2   0  13       38.69       25.32      2.46 o 
  -1   0  13        2.48       -1.93      2.16 o 
   0   0  13      111.73      133.43      3.27 o 
   1   0  13       68.04       94.09      3.22 o 
   2   0  13        0.10        7.16      2.61 o 
   3   0  13       44.99       62.09      3.78 o 
  -9   1  13        5.34       -1.04      2.17 o 
  -8   1  13       33.32       26.36      2.54 o 
  -7   1  13        3.68        2.09      1.73 o 
  -6   1  13        5.05       10.60      1.61 o 
  -5   1  13        1.63        0.94      1.60 o 
  -4   1  13       33.75       26.57      1.97 o 
  -3   1  13        9.06       10.41      1.86 o 
  -2   1  13       45.18       44.08      2.33 o 
  -1   1  13        9.77        6.96      1.95 o 
   0   1  13        7.81        7.38      1.90 o 
   1   1  13       15.49       26.18      2.16 o 
  -7  -2  14        3.07        8.84      2.16 o 
  -6  -2  14        4.09        7.21      2.12 o 
  -5  -2  14       24.63       13.73      2.26 o 
  -4  -2  14       41.33       56.23      2.81 o 
  -2  -2  14        7.75       -1.12      2.40 o 
  -1  -2  14        2.81        3.66      2.40 o 
   0  -2  14        5.33        2.12      2.51 o 
  -8  -1  14        3.96       -0.67      1.88 o 
  -7  -1  14       10.23       19.65      2.22 o 
  -6  -1  14       18.66       20.43      2.44 o 
  -5  -1  14       11.54        9.47      2.25 o 
  -4  -1  14        7.77        9.64      2.22 o 
  -3  -1  14       34.10       25.04      2.64 o 
  -2  -1  14       10.20       -2.15      2.51 o 
  -1  -1  14        5.87        9.16      2.46 o 
   0  -1  14        8.39       13.45      2.43 o 
   1  -1  14       10.87       16.77      2.56 o 
   2  -1  14        8.07       39.80      3.02 o 
  -8   0  14        2.38        3.07      1.97 o 
  -7   0  14        0.63        4.75      1.62 o 
  -5   0  14       29.47       38.87      2.30 o 
  -4   0  14       61.88       90.15      2.74 o 
  -3   0  14        3.56        1.12      1.93 o 
  -1   0  14        4.91        4.37      2.04 o 
   0   0  14        1.45        5.03      2.07 o 
   1   0  14        6.18       17.44      2.24 o 
   2   0  14       64.92      106.38      3.29 o 
  -5  -1  15       14.86       10.94      2.29 o 
  -4  -1  15       13.09       29.88      2.44 o 
  -1  -1  15       10.58        8.48      2.32 o 
  -5   0  15        0.91       11.14      1.74 o 
  -4   0  15        1.80        2.35      1.58 o 
  -3   0  15        8.13        2.46      1.78 o 
  -2   0  15        0.32        0.43      2.06 o 
  -1   0  15        9.77        3.23      2.11 o 
                                                 
